# Supplementary material for: Urgent Care Centre Eligible Presentations in a Remote Emergency Department
Source: Emerg Med Australas. 2025 Sep 9;37(5):e70135. doi: 10.1111/1742-6723.70135 (PMC12418158; doi:10.1111/1742-6723.70135)
Supplement: Supplementary file 1 — Data S1: emm70135‐sup‐0001‐DataS1.xlsx. [file EMM-37-0-s001.xlsx]

## Sheet: 01 JJ
Ordered by Code		Does this diagnosis exclude the presentation from being managed in an UCC (Exclude if a significant majority of cases (>90%) would be inappropriate for an UCC) Y=excluded	N=0 and Y=1
1_999_Unknown (no diagnosis code in Source)	1	N	0
2_A02.9_Salmonella infection, unspecified	2	N	0
3_A03.9_Shigellosis, unspecified	3	N	0
4_A04.9_Bacterial intestinal infection, unspecified	4	N	0
5_A05.9_Bacterial food-borne intoxication, unspecified	5	N	0
6_A07.1_Giardiasis [lambliasis]	6	N	0
7_A07.9_Protozoal intestinal disease, unspecified	7	N	0
8_A08.5_Other specified intestinal infections	8	N	0
9_A09.9_Gastroenteritis and colitis of unspecified origin	9	N	0
10_A16.2_Tuberculosis of lung, without mention of bacteriological or histological confirmation	10	Y	1
11_A16.7_Primary respiratory tuberculosis without mention of bacteriological or histological confirmation	11	Y	1
12_A24.2_Subacute and chronic melioidosis	12	N	0
13_A35_Other tetanus	13	Y	1
14_A37.9_Whooping cough, unspecified	14	N	0
15_A38_Scarlet fever	15	Y	1
16_A39.0_Meningococcal meningitis	16	Y	1
17_A41.9_Sepsis, unspecified	17	Y	1
18_A46_Erysipelas	18	N	0
19_A48.0_Gas gangrene	19	Y	1
20_A49.9_Bacterial infection, unspecified	20	N	0
21_A51.0_Primary genital syphilis	21	N	0
22_A53.9_Syphilis, unspecified	22	N	0
23_A54.0_Gonococcal infection of lower genitourinary tract without periurethral or accessory gland abscess	23	N	0
24_A54.4_Gonococcal infection of musculoskeletal system	24	N	0
25_A54.9_Gonococcal infection, unspecified	25	N	0
26_A59.0_Urogenital trichomoniasis	26	N	0
27_A59.9_Trichomoniasis, unspecified	27	N	0
28_A60.0_Herpesviral infection of genitalia and urogenital tract	28	N	0
29_A64_Unspecified sexually transmitted disease	29	N	0
30_A71.1_Active stage of trachoma	30	N	0
31_A87.0_Enteroviral meningitis	31	Y	1
32_A89_Unspecified viral infection of central nervous system	32	N	0
33_B00.2_Herpesviral gingivostomatitis and pharyngotonsillitis	33	N	0
34_B00.5_Herpesviral ocular disease	34	Y	1
35_B00.9_Herpesviral infection, unspecified	35	N	0
36_B01.9_Varicella without complication	36	N	0
37_B02.9_Zoster without complication	37	N	0
38_B07_Viral warts	38	N	0
39_B08.1_Molluscum contagiosum	39	N	0
40_B08.4_Enteroviral vesicular stomatitis with exanthem	40	N	0
41_B08.5_Enteroviral vesicular pharyngitis	41	N	0
42_B09_Unspecified viral infection characterised by skin and mucous membrane lesions	42	N	0
43_B19.9_Unspecified viral hepatitis without hepatic coma	43	N	0
44_B24_Unspecified human immunodeficiency virus [HIV] disease	44	N	0
45_B25.9_Cytomegaloviral disease, unspecified	45	N	0
46_B26.9_Mumps without complication	46	N	0
47_B27.9_Infectious mononucleosis, unspecified	47	N	0
48_B30.8_Other viral conjunctivitis	48	N	0
49_B33.0_Epidemic myalgia	49	N	0
50_B34.9_Viral infection, unspecified	50	N	0
51_B35.0_Tinea barbae and tinea capitis	51	N	0
52_B35.1_Tinea unguium	52	N	0
53_B35.3_Tinea pedis	53	N	0
54_B35.6_Tinea cruris	54	N	0
55_B35.9_Dermatophytosis, unspecified	55	N	0
56_B36.0_Pityriasis versicolor	56	N	0
57_B37.0_Candidal stomatitis	57	Y	1
58_B37.2_Candidiasis of skin and nail	58	N	0
59_B37.3_Candidiasis of vulva and vagina (N77.1*)	59	N	0
60_B37.9_Candidiasis, unspecified	60	N	0
61_B48.8_Other specified mycoses	61	N	0
62_B54_Unspecified malaria	62	Y	1
63_B78.1_Cutaneous strongyloidiasis	63	N	0
64_B78.9_Strongyloidiasis, unspecified	64	N	0
65_B80_Enterobiasis	65	N	0
66_B82.0_Intestinal helminthiasis, unspecified	66	N	0
67_B85.0_Pediculosis due to Pediculus humanus capitis	67	N	0
68_B85.1_Pediculosis due to Pediculus humanus corporis	68	N	0
69_B85.2_Pediculosis, unspecified	69	N	0
70_B86_Scabies	70	N	0
71_B88.9_Infestation, unspecified	71	N	0
72_B89_Unspecified parasitic disease	72	N	0
73_B95.48_Streptococcus, other specified group, as the cause of diseases classified to other chapters	73	N	0
74_B95.7_Other staphylococcus as the cause of diseases classified to other chapters	74	N	0
75_B96.88_Other and unspecified bacterial agents as the cause of diseases classified to other chapters	75	N	0
76_C06.9_Malignant neoplasm of mouth, unspecified	76	Y	1
77_C10.9_Malignant neoplasm of oropharynx, unspecified	77	Y	1
78_C15.9_Malignant neoplasm of oesophagus, unspecified	78	Y	1
79_C16.9_Malignant neoplasm of stomach, unspecified	79	Y	1
80_C17.9_Malignant neoplasm of small intestine, unspecified	80	Y	1
81_C18.9_Malignant neoplasm of colon, unspecified part	81	Y	1
82_C22.9_Malignant neoplasm of liver, unspecified	82	Y	1
83_C24.9_Malignant neoplasm of biliary tract, unspecified	83	Y	1
84_C25.9_Malignant neoplasm of pancreas, part unspecified	84	Y	1
85_C34.9_Malignant neoplasm of bronchus or lung, unspecified	85	Y	1
86_C38.4_Malignant neoplasm of pleura	86	Y	1
87_C44.9_Malignant neoplasm of skin, unspecified	87	N	0
88_C50.9_Malignant neoplasm of breast, unspecified part	88	Y	1
89_C53.9_Malignant neoplasm of cervix uteri, unspecified	89	Y	1
90_C57.9_Malignant neoplasm of female genital organ, unspecified	90	Y	1
91_C61_Malignant neoplasm of prostate	91	Y	1
92_C68.9_Malignant neoplasm of urinary organ, unspecified	92	Y	1
93_C71.9_Malignant neoplasm of brain, unspecified	93	Y	1
94_C78.0_Secondary malignant neoplasm of lung	94	Y	1
95_C78.7_Secondary malignant neoplasm of liver and intrahepatic bile duct	95	Y	1
96_C79.3_Secondary malignant neoplasm of brain and cerebral meninges	96	Y	1
97_C80.9_Malignant neoplasm, primary site unspecified	97	Y	1
98_C85.9_Non-Hodgkin lymphoma, unspecified	98	Y	1
99_C92.00_Acute myeloblastic leukaemia [AML], without mention of remission	99	Y	1
100_C92.10_Chronic myeloid leukaemia [CML], BCR/ABL-positive, without mention of remission	100	Y	1
101_C95.90_Leukaemia, unspecified, without mention of remission	101	Y	1
102_C96.7_Other specified malignant neoplasms of lymphoid, haematopoietic and related tissue	102	Y	1
103_D16.9_Benign neoplasm of bone and articular cartilage, unspecified	103	N	0
104_D17.9_Benign lipomatous neoplasm, unspecified	104	N	0
105_D18.00_Haemangioma, unspecified site	105	N	0
106_D23.9_Other benign neoplasms of skin , unspecified	106	N	0
107_D25.9_Leiomyoma of uterus, unspecified	107	N	0
108_D32.9_Benign neoplasm of meninges, unspecified	108	N	0
109_D35.9_Benign neoplasm of endocrine gland, unspecified	109	N	0
110_D37.9_Neoplasm of uncertain or unknown behaviour of digestive organ, unspecified	110	Y	1
111_D43.2_Neoplasm of uncertain or unknown behaviour of brain, unspecified	111	Y	1
112_D45_Polycythaemia vera	112	Y	1
113_D48.0_Neoplasm of uncertain or unknown behaviour of bone and articular cartilage	113	Y	1
114_D48.9_Neoplasm of uncertain or unknown behaviour, unspecified	114	Y	1
115_D50.0_Iron deficiency anaemia secondary to blood loss (chronic)	115	N	0
116_D50.9_Iron deficiency anaemia, unspecified	116	N	0
117_D51.3_Other dietary vitamin B12 deficiency anaemia	117	N	0
118_D61.8_Other specified aplastic anaemias	118	N	0
119_D62_Acute posthaemorrhagic anaemia	119	Y	1
120_D64.9_Anaemia, unspecified	120	N	0
121_D66_Hereditary factor VIII deficiency	121	N	0
122_D68.9_Coagulation defect, unspecified	122	N	0
123_D69.6_Thrombocytopenia, unspecified	123	N	0
124_D70_Agranulocytosis	124	Y	1
125_D75.1_Secondary polycythaemia	125	N	0
126_D89.8_Other specified disorders involving the immune mechanism, not elsewhere classified	126	N	0
127_E03.9_Hypothyroidism, unspecified	127	N	0
128_E04.9_Nontoxic goitre, unspecified	128	N	0
129_E05.9_Thyrotoxicosis, unspecified	129	Y	1
130_E06.1_Subacute thyroiditis	130	N	0
131_E07.9_Disorder of thyroid, unspecified	131	N	0
132_E10.10_Insulin-dependent diabetes mellitus with ketoacidosis, not stated as uncontrolled	132	Y	1
133_E10.11_Type 1 diabetes mellitus with ketoacidosis, without coma	133	Y	1
134_E10.64_Type 1 diabetes mellitus with hypoglycaemia	134	Y	1
135_E10.69_Type 1 diabetes mellitus with other specified complication	135	N	0
136_E10.8_Type 1 diabetes mellitus with unspecified complication	136	N	0
137_E10.9_Type 1 diabetes mellitus without complication	137	N	0
138_E11.11_Type 2 diabetes mellitus with ketoacidosis, without coma	138	Y	1
139_E11.64_Type 2 diabetes mellitus with hypoglycaemia	139	Y	1
140_E11.69_Type 2 diabetes mellitus with other specified complication	140	N	0
141_E11.8_Type 2 diabetes mellitus with unspecified complication	141	N	0
142_E11.9_Type 2 diabetes mellitus without complication	142	N	0
143_E15_Nondiabetic hypoglycaemic coma	143	Y	1
144_E20.9_Hypoparathyroidism, unspecified	144	N	0
145_E21.3_Hyperparathyroidism, unspecified	145	N	0
146_E27.2_Addisonian crisis	146	Y	1
147_E27.4_Other and unspecified adrenocortical insufficiency	147	N	0
148_E29.9_Testicular dysfunction, unspecified	148	N	0
149_E46_Unspecified protein-energy malnutrition	149	N	0
150_E51.2_Wernicke's encephalopathy	150	Y	1
151_E66.8_Other obesity	151	N	0
152_E78.0_Pure hypercholesterolaemia	152	N	0
153_E83.1_Disorders of iron metabolism	153	N	0
154_E83.4_Disorders of magnesium metabolism	154	N	0
155_E83.5_Disorders of calcium metabolism	155	N	0
156_E84.9_Cystic fibrosis, unspecified	156	N	0
157_E86_Volume depletion	157	N	0
158_E87.0_Hyperosmolality and hypernatraemia	158	N	0
159_E87.1_Hypo-osmolality and hyponatraemia	159	N	0
160_E87.2_Acidosis	160	Y	1
161_E87.3_Alkalosis	161	N	0
162_E87.4_Mixed disorder of acid-base balance	162	N	0
163_E87.5_Hyperkalaemia	163	Y	1
164_E87.6_Hypokalaemia	164	Y	1
165_E87.7_Fluid overload	165	Y	1
166_E87.8_Other disorders of electrolyte and fluid balance, not elsewhere classified	166	N	0
167_F03_Unspecified dementia	167	N	0
168_F05.0_Delirium not superimposed on dementia, so described	168	Y	1
169_F05.1_Delirium superimposed on dementia	169	Y	1
170_F05.9_Delirium, unspecified	170	Y	1
171_F06.9_Unspecified mental disorder due to brain damage and dysfunction and to physical disease	171	N	0
172_F07.2_Postconcussional syndrome	172	N	0
173_F10.0_Mental and behavioural disorders due to use of alcohol, acute intoxication	173	Y	1
174_F10.1_Mental and behavioural disorders due to use of alcohol, harmful use	174	Y	1
175_F10.2_Mental and behavioural disorders due to use of alcohol, dependence syndrome	175	Y	1
176_F10.5_Mental and behavioural disorders due to use of alcohol, psychotic disorder	176	Y	1
177_F11.2_Mental and behavioural disorders due to use of opioids, dependence syndrome	177	Y	1
178_F12.1_Mental and behavioural disorders due to use of cannabinoids, harmful use	178	Y	1
179_F12.2_Mental and behavioural disorders due to use of cannabinoids, dependence syndrome	179	Y	1
180_F15.20_Mental and behavioural disorders due to use of other stimulants, including caffeine, dependence syndrome, unspecified stimulants	180	Y	1
181_F16.20_Mental and behavioural disorders due to use of hallucinogens, dependence syndrome, unspecified hallucinogen	181	Y	1
182_F18.0_Mental and behavioural disorders due to use of volatile solvents, acute intoxication	182	Y	1
183_F19.1_Mental and behavioural disorders due to multiple drug use and use of psychoactive substances, harmful use	183	Y	1
184_F19.2_Mental and behavioural disorders due to multiple drug use and use of psychoactive substances, dependence syndrome	184	Y	1
185_F19.3_Mental and behavioural disorders due to multiple drug use and use of psychoactive substances, withdrawal state	185	Y	1
186_F19.5_Mental and behavioural disorders due to multiple drug use and use of psychoactive substances, psychotic disorder	186	Y	1
187_F19.9_Mental and behavioural disorders due to multiple drug use and use of psychoactive substances, unspecified mental and behavioural disorder	187	Y	1
188_F20.0_Paranoid schizophrenia	188	Y	1
189_F20.9_Schizophrenia, unspecified	189	Y	1
190_F23.90_Acute and transient psychotic disorder, unspecified, without mention of associated acute stress	190	Y	1
191_F29_Unspecified nonorganic psychosis	191	Y	1
192_F30.9_Manic episode, unspecified	192	Y	1
193_F31.1_Bipolar affective disorder, current episode manic without psychotic symptoms	193	Y	1
194_F31.9_Bipolar affective disorder, unspecified	194	N	0
195_F32.20_Severe depressive episode without psychotic symptoms, not specified as arising in the postnatal period	195	Y	1
196_F32.90_Depressive episode, unspecified, not specified as arising in the postnatal period	196	N	0
197_F34.1_Dysthymia	197	N	0
198_F40.9_Phobic anxiety disorder, unspecified	198	N	0
199_F41.0_Panic disorder [episodic paroxysmal anxiety]	199	N	0
200_F41.1_Generalised anxiety disorder	200	N	0
201_F41.9_Anxiety disorder, unspecified	201	N	0
202_F42.1_Predominantly compulsive acts [obsessional rituals]	202	N	0
203_F42.8_Other obsessive-compulsive disorders	203	N	0
204_F43.0_Acute stress reaction	204	Y	1
205_F43.1_Post traumatic stress disorder	205	N	0
206_F43.2_Adjustment disorders	206	N	0
207_F43.9_Reaction to severe stress, unspecified	207	N	0
208_F44.88_Other specified dissociative [conversion] disorders	208	N	0
209_F45.34_Somatoform autonomic dysfunction, respiratory system	209	N	0
210_F48.8_Other specified neurotic disorders	210	N	0
211_F50.0_Anorexia nervosa	211	Y	1
212_F50.5_Vomiting associated with other psychological disturbances	212	N	0
213_F60.9_Personality disorder, unspecified	213	N	0
214_F81.9_Developmental disorder of scholastic skills, unspecified	214	N	0
215_F91.9_Conduct disorder, unspecified	215	N	0
216_F93.9_Childhood emotional disorder, unspecified	216	N	0
217_F98.8_Other specified behavioural and emotional disorders with onset usually occurring in childhood and adolescence	217	N	0
218_G02.1_Meningitis in mycoses	218	Y	1
219_G04.9_Encephalitis, myelitis and encephalomyelitis, unspecified	219	Y	1
220_G06.0_Intracranial abscess and granuloma	220	Y	1
221_G12.2_Motor neuron disease	221	N	0
222_G20_Parkinson's disease	222	N	0
223_G25.3_Myoclonus	223	N	0
224_G25.9_Extrapyramidal and movement disorder, unspecified	224	N	0
225_G30.9_Alzheimer's disease, unspecified	225	N	0
226_G35_Multiple sclerosis	226	N	0
227_G40.30_Generalised idiopathic epilepsy and epileptic syndromes, without mention of intractable epilepsy	227	N	0
228_G40.50_Special epileptic syndromes, without mention of intractable epilepsy	228	N	0
229_G40.90_Epilepsy, unspecified, without mention of intractable epilepsy	229	N	0
230_G41.0_Grand mal status epilepticus	230	Y	1
231_G41.2_Complex partial status epilepticus	231	Y	1
232_G43.8_Other migraine	232	N	0
233_G43.9_Migraine, unspecified	233	N	0
234_G44.2_Tension-type headache	234	N	0
235_G44.3_Chronic post traumatic headache	235	N	0
236_G45.9_Transient cerebral ischaemic attack, unspecified	236	N	0
237_G47.0_Disorders of initiating and maintaining sleep [insomnias]	237	N	0
238_G47.30_Sleep apnoea, unspecified	238	N	0
239_G47.9_Sleep disorder, unspecified	239	N	0
240_G50.0_Trigeminal neuralgia	240	N	0
241_G51.0_Bell's palsy	241	N	0
242_G51.9_Disorder of facial nerve, unspecified	242	N	0
243_G52.9_Cranial nerve disorder, unspecified	243	N	0
244_G54.0_Brachial plexus disorders	244	N	0
245_G56.0_Carpal tunnel syndrome	245	N	0
246_G57.3_Lesion of lateral popliteal nerve	246	N	0
247_G60.9_Hereditary and idiopathic neuropathy, unspecified	247	N	0
248_G62.2_Polyneuropathy due to other toxic agents	248	N	0
249_G70.0_Myasthenia gravis	249	N	0
250_G71.0_Muscular dystrophy	250	N	0
251_G80.9_Cerebral palsy, unspecified	251	N	0
252_G81.9_Hemiplegia, unspecified	252	N	0
253_G82.20_Paraplegia, unspecified, unspecified	253	N	0
254_G82.50_Tetraplegia, unspecified, unspecified	254	N	0
255_G83.9_Paralytic syndrome, unspecified	255	N	0
256_G90.9_Disorder of autonomic nervous system, unspecified	256	N	0
257_G91.1_Obstructive hydrocephalus	257	Y	1
258_G93.0_Cerebral cysts	258	Y	1
259_G93.1_Anoxic brain damage, not elsewhere classified	259	Y	1
260_G93.2_Benign intracranial hypertension	260	N	0
261_G93.4_Encephalopathy, unspecified	261	Y	1
262_G93.5_Compression of brain	262	Y	1
263_G93.6_Cerebral oedema	263	Y	1
264_G95.9_Disease of spinal cord, unspecified	264	Y	1
265_G97.1_Other reaction to spinal and lumbar puncture	265	N	0
266_H00.0_Hordeolum and other deep inflammation of eyelid	266	N	0
267_H00.1_Chalazion	267	N	0
268_H01.0_Blepharitis	268	N	0
269_H01.1_Noninfectious dermatoses of eyelid	269	N	0
270_H01.9_Inflammation of eyelid, unspecified	270	N	0
271_H02.4_Ptosis of eyelid	271	N	0
272_H04.1_Other disorders of lacrimal gland	272	N	0
273_H04.3_Acute and unspecified inflammation of lacrimal passages	273	N	0
274_H04.5_Stenosis and insufficiency of lacrimal passages	274	N	0
275_H05.0_Acute inflammation of orbit	275	N	0
276_H05.1_Chronic inflammatory disorders of orbit	276	N	0
277_H10.0_Mucopurulent conjunctivitis	277	N	0
278_H10.3_Acute conjunctivitis, unspecified	278	N	0
279_H10.8_Other conjunctivitis	279	N	0
280_H10.9_Conjunctivitis, unspecified	280	N	0
281_H11.0_Pterygium	281	N	0
282_H11.3_Conjunctival haemorrhage	282	N	0
283_H11.4_Other conjunctival vascular disorders and cysts	283	N	0
284_H15.0_Scleritis	284	N	0
285_H16.0_Corneal ulcer	285	N	0
286_H16.1_Other superficial keratitis without conjunctivitis	286	N	0
287_H16.9_Keratitis, unspecified	287	N	0
288_H20.9_Iridocyclitis, unspecified	288	N	0
289_H21.0_Hyphaema	289	N	0
290_H25.9_Senile cataract, unspecified	290	N	0
291_H26.1_Traumatic cataract	291	N	0
292_H26.9_Cataract, unspecified	292	N	0
293_H27.1_Dislocation of lens	293	N	0
294_H33.0_Retinal detachment with retinal break	294	Y	1
295_H33.2_Serous retinal detachment	295	Y	1
296_H33.3_Retinal breaks without detachment	296	N	0
297_H35.6_Retinal haemorrhage	297	N	0
298_H40.1_Primary open-angle glaucoma	298	N	0
299_H40.9_Glaucoma, unspecified	299	N	0
300_H43.1_Vitreous haemorrhage	300	N	0
301_H43.3_Other vitreous opacities	301	N	0
302_H43.8_Other disorders of vitreous body	302	N	0
303_H44.7_Retained (old) intraocular foreign body, nonmagnetic	303	N	0
304_H46_Optic neuritis	304	Y	1
305_H47.1_Papilloedema, unspecified	305	Y	1
306_H51.8_Other specified disorders of binocular movement	306	N	0
307_H53.0_Amblyopia ex anopsia	307	N	0
308_H53.1_Subjective visual disturbances	308	N	0
309_H53.2_Diplopia	309	N	0
310_H53.8_Other visual disturbances	310	N	0
311_H54.3_Mild or no visual impairment, binocular	311	N	0
312_H54.4_Blindness, monocular	312	N	0
313_H55_Nystagmus and other irregular eye movements	313	N	0
314_H57.1_Ocular pain	314	N	0
315_H57.8_Other specified disorders of eye and adnexa	315	N	0
316_H57.9_Disorder of eye and adnexa, unspecified	316	N	0
317_H60.3_Other infective otitis externa	317	N	0
318_H61.2_Impacted cerumen	318	N	0
319_H65.3_Chronic mucoid otitis media	319	N	0
320_H66.0_Acute suppurative otitis media	320	N	0
321_H66.3_Other chronic suppurative otitis media	321	N	0
322_H66.9_Otitis media, unspecified	322	N	0
323_H69.8_Other specified disorders of Eustachian tube	323	N	0
324_H70.9_Mastoiditis, unspecified	324	Y	1
325_H71_Cholesteatoma of middle ear	325	N	0
326_H72.9_Perforation of tympanic membrane, unspecified	326	N	0
327_H73.0_Acute myringitis	327	N	0
328_H81.0_Meniere's disease	328	N	0
329_H81.1_Benign paroxysmal vertigo	329	N	0
330_H81.2_Vestibular neuronitis	330	N	0
331_H83.0_Labyrinthitis	331	N	0
332_H91.9_Hearing loss, unspecified	332	N	0
333_H92.0_Otalgia	333	N	0
334_H92.1_Otorrhoea	334	N	0
335_H93.1_Tinnitus	335	N	0
336_H93.8_Other specified disorders of ear	336	N	0
337_I00_Rheumatic fever without mention of heart involvement	337	Y	1
338_I01.1_Acute rheumatic endocarditis	338	Y	1
339_I01.9_Acute rheumatic heart disease, unspecified	339	Y	1
340_I02.9_Rheumatic chorea without heart involvement	340	N	0
341_I05.0_Mitral stenosis	341	N	0
342_I08.0_Disorders of both mitral and aortic valves	342	N	0
343_I09.1_Rheumatic diseases of endocardium, valve unspecified	343	N	0
344_I10_Essential (primary) hypertension	344	N	0
345_I11.0_Hypertensive heart disease with (congestive) heart failure	345	N	0
346_I12.9_Hypertensive kidney disease without kidney failure	346	N	0
347_I15.8_Other secondary hypertension	347	N	0
348_I20.0_Unstable angina	348	Y	1
349_I20.1_Angina pectoris with documented spasm	349	Y	1
350_I20.8_Other forms of angina pectoris	350	Y	1
351_I21.3_Acute transmural myocardial infarction of unspecified site	351	Y	1
352_I24.0_Coronary thrombosis not resulting in myocardial infarction	352	Y	1
353_I25.10_Atherosclerotic heart disease, of unspecified vessel	353	Y	1
354_I25.2_Old myocardial infarction	354	Y	1
355_I25.8_Other forms of chronic ischaemic heart disease	355	Y	1
356_I25.9_Chronic ischaemic heart disease, unspecified	356	Y	1
357_I26.9_Pulmonary embolism without mention of acute cor pulmonale	357	Y	1
358_I27.0_Primary pulmonary hypertension	358	Y	1
359_I27.9_Pulmonary heart disease, unspecified	359	Y	1
360_I30.9_Acute pericarditis, unspecified	360	Y	1
361_I31.9_Disease of pericardium, unspecified	361	Y	1
362_I33.0_Acute and subacute infective endocarditis	362	Y	1
363_I34.9_Nonrheumatic mitral valve disorder, unspecified	363	N	0
364_I35.9_Aortic valve disorder, unspecified	364	N	0
365_I40.9_Acute myocarditis, unspecified	365	Y	1
366_I42.8_Other cardiomyopathies	366	Y	1
367_I42.9_Cardiomyopathy, unspecified	367	Y	1
368_I44.0_Atrioventricular block, first degree	368	N	0
369_I44.1_Atrioventricular block, second degree	369	Y	1
370_I44.2_Atrioventricular block, complete	370	Y	1
371_I44.3_Other and unspecified atrioventricular block	371	Y	1
372_I44.7_Left bundle-branch block, unspecified	372	N	0
373_I45.6_Pre-excitation syndrome	373	N	0
374_I46.9_Cardiac arrest, unspecified	374	Y	1
375_I47.1_Supraventricular tachycardia	375	Y	1
376_I47.2_Ventricular tachycardia	376	Y	1
377_I47.9_Paroxysmal tachycardia, unspecified	377	Y	1
378_I48_Atrial fibrillation and flutter	378	N	0
379_I49.1_Atrial premature depolarisation	379	N	0
380_I49.5_Sick sinus syndrome	380	Y	1
381_I49.8_Other specified cardiac arrhythmias	381	Y	1
382_I49.9_Cardiac arrhythmia, unspecified	382	Y	1
383_I50.0_Congestive heart failure	383	Y	1
384_I50.1_Left ventricular failure	384	Y	1
385_I50.9_Heart failure, unspecified	385	Y	1
386_I51.7_Cardiomegaly	386	N	0
387_I51.9_Heart disease, unspecified	387	Y	1
388_I60.9_Subarachnoid haemorrhage, unspecified	388	Y	1
389_I61.9_Intracerebral haemorrhage, unspecified	389	Y	1
390_I62.0_Subdural haemorrhage (acute)(nontraumatic)	390	Y	1
391_I62.9_Intracranial haemorrhage (nontraumatic), unspecified	391	Y	1
392_I63.5_Cerebral infarction due to unspecified occlusion or stenosis of cerebral arteries	392	Y	1
393_I64_Stroke, not specified as haemorrhage or infarction	393	Y	1
394_I66.9_Occlusion and stenosis of unspecified cerebral artery	394	Y	1
395_I67.4_Hypertensive encephalopathy	395	Y	1
396_I67.8_Other specified cerebrovascular diseases	396	Y	1
397_I67.9_Cerebrovascular disease, unspecified	397	Y	1
398_I69.8_Sequelae of other and unspecified cerebrovascular diseases	398	Y	1
399_I71.00_Dissection of aorta, unspecified site	399	Y	1
400_I71.2_Thoracic aortic aneurysm, without mention of rupture	400	N	0
401_I71.3_Abdominal aortic aneurysm, ruptured	401	Y	1
402_I71.4_Abdominal aortic aneurysm, without mention of rupture	402	N	0
403_I73.0_Raynaud's syndrome	403	N	0
404_I73.9_Peripheral vascular disease, unspecified	404	N	0
405_I74.2_Embolism and thrombosis of arteries of upper extremities	405	Y	1
406_I74.3_Embolism and thrombosis of arteries of lower extremities	406	Y	1
407_I74.9_Embolism and thrombosis of unspecified artery	407	Y	1
408_I77.6_Arteritis, unspecified	408	N	0
409_I80.0_Phlebitis and thrombophlebitis of superficial vessels of lower extremities	409	N	0
410_I80.1_Phlebitis and thrombophlebitis of femoral vein	410	N	0
411_I80.3_Phlebitis and thrombophlebitis of lower extremities, unspecified	411	N	0
412_I80.9_Phlebitis and thrombophlebitis of unspecified site	412	N	0
413_I82.8_Embolism and thrombosis of other specified veins	413	Y	1
414_I83.0_Varicose veins of lower extremities with ulcer	414	N	0
415_I83.9_Varicose veins of lower extremities without ulcer or inflammation	415	N	0
416_I84.0_Internal thrombosed haemorrhoids	416	N	0
417_I84.1_Internal haemorrhoids with other complications	417	N	0
418_I84.2_Internal haemorrhoids without complication	418	N	0
419_I84.3_External thrombosed haemorrhoids	419	N	0
420_I84.4_External haemorrhoids with other complications	420	N	0
421_I84.5_External haemorrhoids without complication	421	N	0
422_I84.7_Unspecified thrombosed haemorrhoids	422	N	0
423_I84.8_Unspecified haemorrhoids with other complications	423	N	0
424_I84.9_Unspecified haemorrhoids without complication	424	N	0
425_I85.0_Oesophageal varices with bleeding	425	Y	1
426_I87.2_Venous insufficiency (chronic)(peripheral)	426	N	0
427_I88.0_Nonspecific mesenteric lymphadenitis	427	N	0
428_I88.9_Nonspecific lymphadenitis, unspecified	428	N	0
429_I89.0_Lymphoedema, not elsewhere classified	429	N	0
430_I89.1_Lymphangitis	430	N	0
431_I95.1_Orthostatic hypotension	431	N	0
432_I95.8_Other hypotension	432	N	0
433_I97.9_Postprocedural disorder of circulatory system, unspecified	433	N	0
434_I99_Other and unspecified disorders of circulatory system	434	N	0
435_J00_Acute nasopharyngitis [common cold]	435	N	0
436_J01.0_Acute maxillary sinusitis	436	N	0
437_J01.1_Acute frontal sinusitis	437	N	0
438_J01.9_Acute sinusitis, unspecified	438	N	0
439_J02.0_Streptococcal pharyngitis	439	N	0
440_J02.9_Acute pharyngitis, unspecified	440	N	0
441_J03.9_Acute tonsillitis, unspecified	441	N	0
442_J04.0_Acute laryngitis	442	N	0
443_J04.1_Acute tracheitis	443	Y	1
444_J05.0_Acute obstructive laryngitis [croup]	444	Y	1
445_J05.1_Acute epiglottitis	445	Y	1
446_J06.8_Other acute upper respiratory infections of multiple sites	446	N	0
447_J06.9_Acute upper respiratory infection, unspecified	447	N	0
448_J10.0_Influenza with pneumonia, other influenza virus identified	448	N	0
449_J10.1_Influenza with other respiratory manifestations, other influenza virus identified	449	N	0
450_J12.9_Viral pneumonia, unspecified	450	N	0
451_J13_Pneumonia due to Streptococcus pneumoniae	451	N	0
452_J15.9_Bacterial pneumonia, unspecified	452	N	0
453_J18.0_Bronchopneumonia, unspecified	453	N	0
454_J18.8_Other pneumonia, organism unspecified	454	N	0
455_J20.9_Acute bronchitis, unspecified	455	N	0
456_J21.9_Acute bronchiolitis, unspecified	456	N	0
457_J30.4_Allergic rhinitis, unspecified	457	N	0
458_J31.0_Chronic rhinitis	458	N	0
459_J32.9_Chronic sinusitis, unspecified	459	N	0
460_J33.9_Nasal polyp, unspecified	460	N	0
461_J34.8_Other specified disorders of nose and nasal sinuses	461	N	0
462_J35.1_Hypertrophy of tonsils	462	N	0
463_J35.3_Hypertrophy of tonsils with hypertrophy of adenoids	463	N	0
464_J36_Peritonsillar abscess	464	Y	1
465_J39.2_Other diseases of pharynx	465	N	0
466_J42_Unspecified chronic bronchitis	466	N	0
467_J43.8_Other emphysema	467	N	0
468_J44.0_Chronic obstructive pulmonary disease with acute lower respiratory infection	468	Y	1
469_J44.8_Other specified chronic obstructive pulmonary disease	469	N	0
470_J44.9_Chronic obstructive pulmonary disease, unspecified	470	N	0
471_J45.9_Asthma, unspecified	471	N	0
472_J47_Bronchiectasis	472	N	0
473_J68.3_Other acute and subacute respiratory conditions due to chemicals, gases, fumes and vapours	473	N	0
474_J69.0_Pneumonitis due to food and vomit	474	Y	1
475_J81_Pulmonary oedema	475	Y	1
476_J85.2_Abscess of lung without pneumonia	476	Y	1
477_J86.9_Pyothorax without fistula	477	Y	1
478_J90_Pleural effusion, not elsewhere classified	478	N	0
479_J93.1_Other spontaneous pneumothorax	479	Y	1
480_J95.0_Tracheostomy malfunction	480	Y	1
481_J95.1_Acute pulmonary insufficiency following thoracic surgery	481	Y	1
482_J96.9_Respiratory failure, unspecified	482	Y	1
483_J98.1_Pulmonary collapse	483	Y	1
484_J98.2_Interstitial emphysema	484	N	0
485_J98.4_Other disorders of lung	485	N	0
486_J98.5_Diseases of mediastinum, not elsewhere classified	486	N	0
487_J98.8_Other specified respiratory disorders	487	N	0
488_J98.9_Respiratory disorder, unspecified	488	N	0
489_K00.6_Disturbances in tooth eruption	489	N	0
490_K00.7_Teething syndrome	490	N	0
491_K02.9_Dental caries, unspecified	491	N	0
492_K04.4_Acute apical periodontitis of pulpal origin	492	N	0
493_K04.7_Periapical abscess without sinus	493	N	0
494_K05.0_Acute gingivitis	494	N	0
495_K05.1_Chronic gingivitis	495	N	0
496_K05.2_Acute periodontitis	496	N	0
497_K05.5_Other periodontal diseases	497	N	0
498_K05.6_Periodontal disease, unspecified	498	N	0
499_K07.6_Temporomandibular joint disorders	499	N	0
500_K08.1_Loss of teeth due to accident, extraction or local periodontal disease	500	N	0
501_K08.88_Other specified disorders of teeth and supporting structures	501	N	0
502_K08.9_Disorder of teeth and supporting structures, unspecified	502	N	0
503_K10.9_Disease of jaws, unspecified	503	N	0
504_K11.2_Sialoadenitis	504	N	0
505_K11.5_Sialolithiasis	505	N	0
506_K11.7_Disturbances of salivary secretion	506	N	0
507_K12.0_Recurrent oral aphthae	507	N	0
508_K12.1_Other forms of stomatitis	508	N	0
509_K12.2_Cellulitis and abscess of mouth	509	Y	1
510_K13.0_Diseases of lips	510	N	0
511_K13.2_Leukoplakia and other disturbances of oral epithelium, including tongue	511	N	0
512_K13.7_Other and unspecified lesions of oral mucosa	512	N	0
513_K14.0_Glossitis	513	N	0
514_K14.6_Glossodynia	514	N	0
515_K20_Oesophagitis	515	N	0
516_K21.0_Gastro-oesophageal reflux disease with oesophagitis	516	N	0
517_K21.9_Gastro-oesophageal reflux disease without oesophagitis	517	N	0
518_K22.0_Achalasia of cardia	518	N	0
519_K22.2_Oesophageal obstruction	519	Y	1
520_K22.4_Dyskinesia of oesophagus	520	N	0
521_K22.6_Gastro-oesophageal laceration-haemorrhage syndrome	521	Y	1
522_K25.0_Gastric ulcer, acute with haemorrhage	522	Y	1
523_K25.1_Gastric ulcer, acute with perforation	523	Y	1
524_K25.2_Gastric ulcer, acute with both haemorrhage and perforation	524	Y	1
525_K25.3_Gastric ulcer, acute without haemorrhage or perforation	525	N	0
526_K25.4_Gastric ulcer, chronic or unspecified with haemorrhage	526	Y	1
527_K25.9_Gastric ulcer, unspecified as acute or chronic, without haemorrhage or perforation	527	N	0
528_K27.9_Peptic ulcer, unspecified as acute or chronic, without haemorrhage or perforation	528	N	0
529_K29.1_Other acute gastritis	529	N	0
530_K29.20_Alcoholic gastritis, without mention of haemorrhage	530	N	0
531_K29.70_Gastritis, unspecified, without mention of haemorrhage	531	N	0
532_K29.80_Duodenitis, without mention of haemorrhage	532	N	0
533_K30_Functional dyspepsia	533	N	0
534_K35.8_Acute appendicitis, other and unspecified	534	Y	1
535_K36_Other appendicitis	535	Y	1
536_K40.20_Bilateral inguinal hernia, without obstruction or gangrene, not specified as recurrent	536	N	0
537_K40.21_Bilateral inguinal hernia, without obstruction or gangrene, recurrent	537	N	0
538_K40.30_Unilateral or unspecified inguinal hernia, with obstruction, without gangrene, not specified as recurrent	538	Y	1
539_K40.90_Unilateral or unspecified inguinal hernia, without obstruction or gangrene, not specified as recurrent	539	N	0
540_K40.91_Unilateral or unspecified inguinal hernia, without obstruction or gangrene, recurrent	540	N	0
541_K41.9_Unilateral or unspecified femoral hernia, without obstruction or gangrene	541	N	0
542_K42.0_Umbilical hernia with obstruction, without gangrene	542	Y	1
543_K42.9_Umbilical hernia without obstruction or gangrene	543	N	0
544_K43.0_Incisional hernia with obstruction, without gangrene	544	Y	1
545_K43.9_Other and unspecified ventral hernia without obstruction or gangrene	545	N	0
546_K44.9_Diaphragmatic hernia without obstruction or gangrene	546	N	0
547_K46.9_Unspecified abdominal hernia without obstruction or gangrene	547	N	0
548_K50.9_Crohn's disease, unspecified	548	Y	1
549_K51.9_Ulcerative colitis, unspecified	549	Y	1
550_K52.9_Noninfective gastroenteritis and colitis, unspecified	550	N	0
551_K56.0_Paralytic ileus	551	Y	1
552_K56.1_Intussusception	552	Y	1
553_K56.2_Volvulus	553	Y	1
554_K56.4_Other impaction of intestine	554	N	0
555_K56.6_Other and unspecified intestinal obstruction	555	Y	1
556_K57.90_Diverticulosis of intestine, part unspecified, without perforation, abscess or mention of haemorrhage	556	N	0
557_K57.92_Diverticulitis of intestine, part unspecified, without perforation, abscess or mention of haemorrhage	557	N	0
558_K58.9_Irritable bowel syndrome without diarrhoea	558	N	0
559_K59.0_Constipation	559	N	0
560_K60.2_Anal fissure, unspecified	560	N	0
561_K60.3_Anal fistula	561	Y	1
562_K61.0_Anal abscess	562	Y	1
563_K62.3_Rectal prolapse	563	Y	1
564_K62.5_Haemorrhage of anus and rectum	564	Y	1
565_K62.8_Other specified diseases of anus and rectum	565	N	0
566_K63.1_Perforation of intestine (nontraumatic)	566	Y	1
567_K65.0_Acute peritonitis	567	Y	1
568_K65.9_Peritonitis, unspecified	568	Y	1
569_K66.0_Peritoneal adhesions	569	Y	1
570_K70.1_Alcoholic hepatitis	570	Y	1
571_K70.3_Alcoholic cirrhosis of liver	571	N	0
572_K72.0_Acute and subacute hepatic failure	572	Y	1
573_K72.9_Hepatic failure, unspecified	573	N	0
574_K73.9_Chronic hepatitis, unspecified	574	N	0
575_K74.6_Other and unspecified cirrhosis of liver	575	N	0
576_K75.0_Abscess of liver	576	Y	1
577_K75.9_Inflammatory liver disease, unspecified	577	N	0
578_K76.6_Portal hypertension	578	N	0
579_K76.8_Other specified diseases of liver	579	N	0
580_K76.9_Liver disease, unspecified	580	N	0
581_K80.20_Calculus of gallbladder without cholecystitis, without mention of obstruction	581	N	0
582_K81.0_Acute cholecystitis	582	Y	1
583_K81.8_Other cholecystitis	583	Y	1
584_K81.9_Cholecystitis, unspecified	584	Y	1
585_K83.0_Cholangitis	585	Y	1
586_K83.9_Disease of biliary tract, unspecified	586	N	0
587_K85.9_Acute pancreatitis, unspecified	587	Y	1
588_K86.1_Other chronic pancreatitis	588	N	0
589_K86.2_Cyst of pancreas	589	N	0
590_K91.9_Postprocedural disorder of digestive system, unspecified	590	N	0
591_K92.0_Haematemesis	591	Y	1
592_K92.1_Melaena	592	Y	1
593_K92.2_Gastrointestinal haemorrhage, unspecified	593	Y	1
594_L01.0_Impetigo [any organism] [any site]	594	N	0
595_L02.0_Cutaneous abscess, furuncle and carbuncle of face	595	N	0
596_L02.1_Cutaneous abscess, furuncle and carbuncle of neck	596	N	0
597_L02.2_Cutaneous abscess, furuncle and carbuncle of trunk	597	N	0
598_L02.4_Cutaneous abscess, furuncle and carbuncle of limb	598	N	0
599_L02.9_Cutaneous abscess, furuncle and carbuncle, unspecified	599	N	0
600_L03.01_Cellulitis of finger	600	N	0
601_L03.02_Cellulitis of toe	601	N	0
602_L03.10_Cellulitis of upper limb	602	N	0
603_L03.11_Cellulitis of lower limb	603	N	0
604_L03.2_Cellulitis of face	604	N	0
605_L03.3_Cellulitis of trunk	605	N	0
606_L03.8_Cellulitis of other sites	606	N	0
607_L03.9_Cellulitis, unspecified	607	N	0
608_L04.9_Acute lymphadenitis, unspecified	608	N	0
609_L05.0_Pilonidal cyst with abscess	609	N	0
610_L05.9_Pilonidal cyst without abscess	610	N	0
611_L08.0_Pyoderma	611	N	0
612_L08.9_Local infection of skin and subcutaneous tissue, unspecified	612	N	0
613_L13.9_Bullous disorder, unspecified	613	N	0
614_L20.8_Other atopic dermatitis	614	N	0
615_L21.9_Seborrhoeic dermatitis, unspecified	615	N	0
616_L22_Diaper [napkin] dermatitis	616	N	0
617_L23.2_Allergic contact dermatitis due to cosmetics	617	N	0
618_L23.3_Allergic contact dermatitis due to drugs in contact with skin	618	N	0
619_L23.7_Allergic contact dermatitis due to plants, except food	619	N	0
620_L23.9_Allergic contact dermatitis, unspecified cause	620	N	0
621_L24.0_Irritant contact dermatitis due to detergents	621	N	0
622_L24.2_Irritant contact dermatitis due to solvents	622	N	0
623_L25.8_Unspecified contact dermatitis due to other agents	623	N	0
624_L27.0_Generalised skin eruption due to drugs and medicaments	624	N	0
625_L27.2_Dermatitis due to ingested food	625	N	0
626_L29.9_Pruritus, unspecified	626	N	0
627_L30.9_Dermatitis, unspecified	627	N	0
628_L40.8_Other psoriasis	628	N	0
629_L50.0_Allergic urticaria	629	N	0
630_L50.1_Idiopathic urticaria	630	N	0
631_L50.2_Urticaria due to cold and heat	631	N	0
632_L50.9_Urticaria, unspecified	632	N	0
633_L55.8_Other sunburn	633	N	0
634_L57.0_Actinic keratosis	634	N	0
635_L60.0_Ingrowing nail	635	N	0
636_L60.9_Nail disorder, unspecified	636	N	0
637_L68.8_Other hypertrichosis	637	N	0
638_L72.1_Trichilemmal cyst	638	N	0
639_L73.2_Hidradenitis suppurativa	639	N	0
640_L74.0_Miliaria rubra	640	N	0
641_L89.9_Pressure injury, unspecified stage	641	N	0
642_L92.3_Foreign body granuloma of skin and subcutaneous tissue	642	N	0
643_L93.0_Discoid lupus erythematosus	643	N	0
644_L97_Ulcer of lower limb, not elsewhere classified	644	N	0
645_L98.0_Pyogenic granuloma	645	N	0
646_L98.4_Chronic ulcer of skin, not elsewhere classified	646	N	0
647_L98.8_Other specified disorders of skin and subcutaneous tissue	647	N	0
648_L98.9_Disorder of skin and subcutaneous tissue, unspecified	648	N	0
649_M00.91_Pyogenic arthritis, unspecified, shoulder region	649	Y	1
650_M00.92_Pyogenic arthritis, unspecified, upper arm	650	Y	1
651_M00.93_Pyogenic arthritis, unspecified, forearm	651	Y	1
652_M00.94_Pyogenic arthritis, unspecified, hand	652	Y	1
653_M00.95_Pyogenic arthritis, unspecified, pelvic region and thigh	653	Y	1
654_M00.96_Pyogenic arthritis, unspecified, lower leg	654	Y	1
655_M00.97_Pyogenic arthritis, unspecified, ankle and foot	655	Y	1
656_M00.98_Pyogenic arthritis, unspecified, other site	656	Y	1
657_M02.99_Reactive arthropathy, unspecified, site unspecified	657	N	0
658_M06.99_Rheumatoid arthritis, unspecified, site unspecified	658	N	0
659_M10.09_Idiopathic gout, site unspecified	659	N	0
660_M10.99_Gout, unspecified, site unspecified	660	N	0
661_M11.99_Crystal arthropathy, unspecified, site unspecified	661	N	0
662_M13.0_Polyarthritis, unspecified	662	N	0
663_M13.17_Monoarthritis, not elsewhere classified, ankle and foot	663	N	0
664_M13.96_Arthritis, unspecified, lower leg	664	N	0
665_M13.99_Arthritis, unspecified, site unspecified	665	N	0
666_M19.99_Arthrosis, unspecified, site unspecified	666	N	0
667_M20.0_Deformity of finger(s)	667	N	0
668_M21.99_Acquired deformity of limb, unspecified, site unspecified	668	N	0
669_M23.39_Other derangements of unspecified meniscus	669	N	0
670_M23.49_Loose body, unspecified ligament or unspecified meniscus	670	N	0
671_M23.89_Other internal derangements of knee, unspecified ligament or unspecified meniscus	671	N	0
672_M23.99_Unspecified internal derangement of unspecified ligament or unspecified meniscus	672	N	0
673_M24.41_Recurrent dislocation and subluxation of joint, shoulder region	673	N	0
674_M25.09_Haemarthrosis, site unspecified	674	N	0
675_M25.40_Effusion of joint, multiple sites	675	N	0
676_M25.41_Effusion of joint, shoulder region	676	N	0
677_M25.42_Effusion of joint, upper arm	677	N	0
678_M25.43_Effusion of joint, forearm	678	N	0
679_M25.44_Effusion of joint, hand	679	N	0
680_M25.46_Effusion of joint, lower leg	680	N	0
681_M25.47_Effusion of joint, ankle and foot	681	N	0
682_M25.48_Effusion of joint, other site	682	N	0
683_M25.49_Effusion of joint, site unspecified	683	N	0
684_M25.50_Pain in a joint, multiple sites	684	N	0
685_M25.51_Pain in a joint, shoulder region	685	N	0
686_M25.52_Pain in a joint, upper arm	686	N	0
687_M25.53_Pain in a joint, forearm	687	N	0
688_M25.54_Pain in a joint, hand	688	N	0
689_M25.55_Pain in a joint, pelvic region and thigh	689	N	0
690_M25.56_Pain in a joint, lower leg	690	N	0
691_M25.57_Pain in a joint, ankle and foot	691	N	0
692_M25.59_Pain in a joint, site unspecified	692	N	0
693_M25.69_Stiffness of joint, not elsewhere classified, site unspecified	693	N	0
694_M25.85_Other specified joint disorders, pelvic region and thigh	694	N	0
695_M31.6_Other giant cell arteritis	695	Y	1
696_M32.9_Systemic lupus erythematosus, unspecified	696	N	0
697_M41.29_Other idiopathic scoliosis, site unspecified	697	N	0
698_M43.52_Other recurrent vertebral subluxation, cervical region	698	N	0
699_M43.6_Torticollis	699	Y	1
700_M47.82_Other spondylosis, cervical region	700	N	0
701_M47.99_Unspecified spondylosis, site unspecified	701	N	0
702_M50.3_Other cervical disc degeneration	702	N	0
703_M51.2_Other specified intervertebral disc displacement	703	N	0
704_M51.3_Other specified intervertebral disc degeneration	704	N	0
705_M51.8_Other specified intervertebral disc disorders	705	N	0
706_M53.3_Sacrococcygeal disorders, not elsewhere classified	706	N	0
707_M53.80_Other specified dorsopathies, multiple sites in spine	707	N	0
708_M54.12_Radiculopathy, cervical region	708	N	0
709_M54.19_Radiculopathy, site unspecified	709	N	0
710_M54.2_Cervicalgia	710	N	0
711_M54.3_Sciatica	711	N	0
712_M54.5_Low back pain	712	N	0
713_M54.6_Pain in thoracic spine	713	N	0
714_M54.99_Unspecified dorsalgia, site unspecified	714	N	0
715_M60.09_Infective myositis, site unspecified	715	N	0
716_M60.29_Foreign body granuloma of soft tissue, not elsewhere classified, site unspecified	716	N	0
717_M62.89_Other specified disorders of muscle, site unspecified	717	N	0
718_M62.99_Unspecified disorder of muscle, site unspecified	718	N	0
719_M65.80_Other synovitis and tenosynovitis, multiple sites	719	N	0
720_M65.83_Other synovitis and tenosynovitis, forearm	720	N	0
721_M65.99_Unspecified synovitis and tenosynovitis, site unspecified	721	N	0
722_M66.0_Rupture of popliteal cyst	722	N	0
723_M66.59_Spontaneous rupture of unspecified tendon, site unspecified	723	Y	1
724_M67.49_Ganglion, site unspecified	724	N	0
725_M70.2_Olecranon bursitis	725	N	0
726_M70.4_Prepatellar bursitis	726	N	0
727_M70.5_Other bursitis of knee	727	N	0
728_M71.59_Other bursitis, not elsewhere classified, site unspecified	728	N	0
729_M72.2_Plantar fascial fibromatosis	729	N	0
730_M75.0_Adhesive capsulitis of shoulder	730	N	0
731_M75.1_Rotator cuff syndrome	731	N	0
732_M75.2_Bicipital tendinitis	732	N	0
733_M76.5_Patellar tendinitis	733	N	0
734_M77.0_Medial epicondylitis	734	N	0
735_M77.1_Lateral epicondylitis	735	N	0
736_M77.8_Other enthesopathies, not elsewhere classified	736	N	0
737_M77.9_Enthesopathy, unspecified	737	N	0
738_M79.19_Myalgia, site unspecified	738	N	0
739_M79.20_Neuralgia and neuritis, unspecified, multiple sites	739	N	0
740_M79.29_Neuralgia and neuritis, unspecified, site unspecified	740	N	0
741_M79.69_Pain in limb, site unspecified	741	N	0
742_M79.89_Other specified soft tissue disorders, site unspecified	742	N	0
743_M81.99_Unspecified osteoporosis, site unspecified	743	N	0
744_M84.09_Malunion of fracture, site unspecified	744	N	0
745_M84.19_Nonunion of fracture [pseudarthrosis], site unspecified	745	N	0
746_M85.99_Unspecified disorder of bone density and structure, site unspecified	746	N	0
747_M86.19_Other acute osteomyelitis, site unspecified	747	Y	1
748_M91.9_Juvenile osteochondrosis of hip and pelvis, unspecified	748	N	0
749_M92.4_Juvenile osteochondrosis of patella	749	N	0
750_M93.0_Slipped upper femoral epiphysis (nontraumatic)	750	Y	1
751_M94.0_Chondrocostal junction syndrome [Tietze]	751	N	0
752_N00.9_Acute nephritic syndrome, unspecified	752	Y	1
753_N03.9_Chronic nephritic syndrome, unspecified	753	N	0
754_N04.9_Nephrotic syndrome, unspecified	754	Y	1
755_N10_Acute tubulo-interstitial nephritis	755	Y	1
756_N12_Tubulo-interstitial nephritis, not specified as acute or chronic	756	Y	1
757_N13.3_Other and unspecified hydronephrosis	757	Y	1
758_N13.9_Obstructive and reflux uropathy, unspecified	758	Y	1
759_N17.9_Acute kidney failure, unspecified	759	Y	1
760_N18.9_Chronic kidney disease, unspecified	760	N	0
761_N19_Unspecified kidney failure	761	N	0
762_N20.0_Calculus of kidney	762	N	0
763_N20.1_Calculus of ureter	763	N	0
764_N20.9_Urinary calculus, unspecified	764	N	0
765_N21.1_Calculus in urethra	765	N	0
766_N23_Unspecified renal colic	766	N	0
767_N25.8_Other disorders resulting from impaired renal tubular function	767	N	0
768_N28.9_Disorder of kidney and ureter, unspecified	768	N	0
769_N29.8_Other disorders of kidney and ureter in other diseases classified elsewhere	769	N	0
770_N30.0_Acute cystitis	770	N	0
771_N30.9_Cystitis, unspecified	771	N	0
772_N32.8_Other specified disorders of bladder	772	N	0
773_N34.1_Nonspecific urethritis	773	N	0
774_N35.9_Urethral stricture, unspecified	774	N	0
775_N36.8_Other specified disorders of urethra	775	N	0
776_N39.0_Urinary tract infection, site not specified	776	N	0
777_N39.9_Disorder of urinary system, unspecified	777	N	0
778_N40_Hyperplasia of prostate	778	N	0
779_N41.9_Inflammatory disease of prostate, unspecified	779	N	0
780_N43.3_Hydrocele, unspecified	780	N	0
781_N44_Torsion of testis	781	Y	1
782_N45.9_Orchitis, epididymitis and epididymo-orchitis without abscess	782	N	0
783_N47_Redundant prepuce, phimosis and paraphimosis	783	N	0
784_N48.1_Balanoposthitis	784	N	0
785_N48.4_Impotence of organic origin	785	N	0
786_N48.8_Other specified disorders of penis	786	N	0
787_N49.2_Inflammatory disorders of scrotum	787	N	0
788_N50.8_Other specified disorders of male genital organs	788	N	0
789_N50.9_Disorder of male genital organs, unspecified	789	N	0
790_N60.0_Solitary cyst of breast	790	N	0
791_N61_Inflammatory disorders of breast	791	N	0
792_N63_Unspecified lump in breast	792	N	0
793_N64.4_Mastodynia	793	N	0
794_N64.8_Other specified disorders of breast	794	N	0
795_N64.9_Disorder of breast, unspecified	795	N	0
796_N70.0_Acute salpingitis and oophoritis	796	Y	1
797_N70.9_Salpingitis and oophoritis, unspecified	797	Y	1
798_N71.0_Acute inflammatory disease of uterus	798	Y	1
799_N71.9_Inflammatory disease of uterus, unspecified	799	Y	1
800_N73.0_Acute parametritis and pelvic cellulitis	800	Y	1
801_N73.9_Female pelvic inflammatory disease, unspecified	801	Y	1
802_N75.0_Cyst of Bartholin's gland	802	Y	1
803_N75.1_Abscess of Bartholin's gland	803	Y	1
804_N76.0_Acute vaginitis	804	Y	1
805_N76.4_Abscess of vulva	805	Y	1
806_N76.8_Other specified inflammation of vagina and vulva	806	N	0
807_N77.0_Ulceration of vulva in infectious and parasitic diseases classified elsewhere	807	Y	1
808_N77.1_Vaginitis, vulvitis and vulvovaginitis in infectious and parasitic diseases classified elsewhere	808	Y	1
809_N80.9_Endometriosis, unspecified	809	N	0
810_N81.1_Cystocele	810	N	0
811_N81.4_Uterovaginal prolapse, unspecified	811	N	0
812_N83.2_Other and unspecified ovarian cysts	812	N	0
813_N89.8_Other specified noninflammatory disorders of vagina	813	N	0
814_N91.2_Amenorrhoea, unspecified	814	N	0
815_N92.0_Excessive and frequent menstruation with regular cycle	815	N	0
816_N92.6_Irregular menstruation, unspecified	816	N	0
817_N93.8_Other specified abnormal uterine and vaginal bleeding	817	N	0
818_N93.9_Abnormal uterine and vaginal bleeding, unspecified	818	N	0
819_N94.0_Mittelschmerz	819	N	0
820_N94.6_Dysmenorrhoea, unspecified	820	N	0
821_N94.8_Other specified conditions associated with female genital organs and menstrual cycle	821	N	0
822_N94.9_Unspecified condition associated with female genital organs and menstrual cycle	822	N	0
823_N95.0_Postmenopausal bleeding	823	N	0
824_N95.2_Postmenopausal atrophic vaginitis	824	N	0
825_N99.8_Other postprocedural disorders of genitourinary system	825	N	0
826_O00.1_Tubal pregnancy	826	Y	1
827_O00.9_Ectopic pregnancy, unspecified	827	Y	1
828_O02.1_Missed abortion	828	N	0
829_O03.4_Spontaneous abortion, incomplete, without complication	829	Y	1
830_O03.9_Spontaneous abortion, complete or unspecified, without complication	830	N	0
831_O04.3_Medical abortion, incomplete, with other and unspecified complications	831	Y	1
832_O04.9_Medical abortion, complete or unspecified, without complication	832	N	0
833_O08.0_Genital tract and pelvic infection following abortion and ectopic and molar pregnancy	833	Y	1
834_O15.9_Eclampsia, unspecified as to time period	834	Y	1
835_O20.0_Threatened abortion	835	N	0
836_O21.0_Mild hyperemesis gravidarum	836	N	0
837_O21.9_Vomiting of pregnancy, unspecified	837	N	0
838_O26.9_Pregnancy-related condition, unspecified	838	N	0
839_O42.0_Premature rupture of membranes, onset of labour within 24 hours	839	Y	1
840_O47.0_False labour before 37 completed weeks of gestation	840	Y	1
841_O47.9_False labour, unspecified	841	Y	1
842_O72.1_Other immediate postpartum haemorrhage	842	Y	1
843_O72.2_Delayed and secondary postpartum haemorrhage	843	N	0
844_O80_Single spontaneous delivery	844	Y	1
845_O85_Puerperal sepsis	845	Y	1
846_O90.1_Disruption of perineal obstetric wound	846	Y	1
847_O90.2_Haematoma of obstetric wound	847	N	0
848_P05.0_Light for gestational age	848	N	0
849_P12.0_Cephalhaematoma due to birth trauma	849	Y	1
850_P36.9_Bacterial sepsis of newborn, unspecified	850	Y	1
851_P37.50_Neonatal candidiasis, unspecified	851	Y	1
852_P59.9_Neonatal jaundice, unspecified	852	Y	1
853_P92.9_Feeding problem of newborn, unspecified	853	N	0
854_Q03.9_Congenital hydrocephalus, unspecified	854	N	0
855_Q24.9_Congenital malformation of heart, unspecified	855	N	0
856_Q31.5_Congenital laryngomalacia	856	N	0
857_Q53.9_Undescended testicle, unspecified laterality	857	N	0
858_Q61.9_Cystic kidney disease, unspecified	858	N	0
859_Q79.1_Other and unspecified congenital malformations of diaphragm	859	N	0
860_Q87.14_Prader-Willi syndrome	860	N	0
861_Q87.4_Marfan's syndrome	861	N	0
862_Q89.24_Thyroglossal cyst	862	N	0
863_Q89.89_Other specified congenital malformations	863	N	0
864_Q89.9_Congenital malformation, unspecified	864	N	0
865_R00.0_Tachycardia, unspecified	865	N	0
866_R00.2_Palpitations	866	N	0
867_R01.1_Cardiac murmur, unspecified	867	N	0
868_R02_Gangrene, not elsewhere classified	868	Y	1
869_R03.0_Elevated blood-pressure reading, without diagnosis of hypertension	869	N	0
870_R03.1_Nonspecific low blood-pressure reading	870	N	0
871_R04.0_Epistaxis	871	N	0
872_R04.2_Haemoptysis	872	Y	1
873_R05_Cough	873	N	0
874_R06.0_Dyspnoea	874	Y	1
875_R06.1_Stridor	875	Y	1
876_R06.8_Other and unspecified abnormalities of breathing	876	Y	1
877_R07.0_Pain in throat	877	N	0
878_R07.1_Chest pain on breathing	878	Y	1
879_R07.3_Other chest pain	879	Y	1
880_R07.4_Chest pain unspecified	880	Y	1
882_R09.0_Asphyxia	882	Y	1
883_R09.1_Pleurisy	883	Y	1
884_R09.2_Respiratory arrest	884	Y	1
885_R09.89_Other specified symptoms and signs involving the respiratory system	885	N	0
886_R10.0_Acute abdomen	886	Y	1
887_R10.1_Pain localised to upper abdomen	887	N	0
888_R10.3_Pain localised to other parts of lower abdomen	888	N	0
889_R10.4_Other and unspecified abdominal pain	889	N	0
890_R11_Nausea and vomiting	890	N	0
891_R12_Heartburn	891	N	0
892_R13_Dysphagia	892	N	0
893_R14_Flatulence and related conditions	893	N	0
894_R15_Faecal incontinence	894	N	0
895_R16.0_Hepatomegaly, not elsewhere classified	895	N	0
896_R16.1_Splenomegaly, not elsewhere classified	896	N	0
897_R17_Unspecified jaundice	897	N	0
898_R18_Ascites	898	N	0
899_R19.0_Intra-abdominal and pelvic swelling, mass and lump	899	N	0
900_R19.8_Other specified symptoms and signs involving the digestive system and abdomen	900	N	0
901_R20.2_Paraesthesia of skin	901	N	0
902_R20.8_Other and unspecified disturbances of skin sensation	902	N	0
903_R21_Rash and other nonspecific skin eruption	903	N	0
904_R22.0_Localised swelling, mass and lump, head	904	N	0
905_R22.9_Localised swelling, mass and lump, unspecified	905	N	0
906_R23.0_Cyanosis	906	N	0
907_R23.1_Pallor	907	N	0
908_R23.3_Spontaneous ecchymoses	908	N	0
909_R23.4_Changes in skin texture	909	N	0
910_R25.2_Cramp and spasm	910	N	0
911_R25.8_Other and unspecified abnormal involuntary movements	911	N	0
912_R26.2_Difficulty in walking, not elsewhere classified	912	N	0
913_R26.8_Other and unspecified abnormalities of gait and mobility	913	N	0
914_R29.89_Other and unspecified symptoms and signs involving the musculoskeletal system	914	N	0
915_R30.0_Dysuria	915	N	0
916_R31_Unspecified haematuria	916	N	0
917_R32_Unspecified urinary incontinence	917	N	0
918_R33_Retention of urine	918	N	0
919_R34_Anuria and oliguria	919	N	0
920_R35_Polyuria	920	N	0
921_R36_Urethral discharge	921	N	0
922_R39.1_Other difficulties with micturition	922	N	0
923_R40.0_Somnolence	923	N	0
924_R40.1_Stupor	924	N	0
925_R40.2_Coma, unspecified	925	N	0
926_R42_Dizziness and giddiness	926	N	0
927_R44.3_Hallucinations, unspecified	927	Y	1
928_R45.5_Hostility	928	N	0
929_R45.81_Suicidal ideation	929	Y	1
930_R45.89_Other symptoms and signs involving emotional state	930	N	0
931_R47.0_Dysphasia and aphasia	931	N	0
932_R47.8_Other and unspecified speech disturbances	932	N	0
933_R49.1_Aphonia	933	N	0
934_R49.8_Other and unspecified voice disturbances	934	N	0
935_R50.9_Fever, unspecified	935	N	0
936_R51_Headache	936	N	0
937_R52.2_Other chronic pain	937	N	0
938_R53_Malaise and fatigue	938	N	0
939_R55_Syncope and collapse	939	N	0
940_R56.0_Febrile convulsions	940	Y	1
941_R56.8_Other and unspecified convulsions	941	Y	1
942_R57.1_Hypovolaemic shock	942	Y	1
943_R57.8_Other shock	943	Y	1
944_R57.9_Shock, unspecified	944	Y	1
945_R58_Haemorrhage, not elsewhere classified	945	Y	1
946_R59.0_Localised enlarged lymph nodes	946	N	0
947_R59.9_Enlarged lymph nodes, unspecified	947	N	0
948_R60.0_Localised oedema	948	N	0
949_R60.9_Oedema, unspecified	949	N	0
950_R61.9_Hyperhidrosis, unspecified	950	N	0
951_R62.9_Lack of expected normal physiological development, unspecified	951	N	0
952_R63.0_Anorexia	952	N	0
953_R63.3_Feeding difficulties and mismanagement	953	N	0
954_R63.4_Abnormal weight loss	954	N	0
955_R63.5_Abnormal weight gain	955	N	0
956_R64_Cachexia	956	N	0
957_R68.1_Nonspecific symptoms peculiar to infancy	957	N	0
958_R68.8_Other specified general symptoms and signs	958	N	0
959_R69_Unknown and unspecified causes of morbidity	959	N	0
960_R78.0_Finding of alcohol in blood	960	N	0
961_R79.8_Other specified abnormal findings of blood chemistry	961	N	0
962_R80_Isolated proteinuria	962	N	0
963_R82.1_Myoglobinuria	963	N	0
964_R94.3_Abnormal results of cardiovascular function studies	964	Y	1
965_R96.1_Death occurring less than 24 hours from onset of symptoms, not otherwise explained	965	Y	1
966_R99_Other ill-defined and unspecified causes of mortality	966	N	0
967_S00.01_Superficial injury of scalp, abrasion	967	N	0
968_S00.02_Superficial injury of scalp, blister	968	N	0
969_S00.03_Superficial injury of scalp, insect bite	969	N	0
970_S00.04_Superficial injury of scalp, superficial foreign body (splinter)	970	N	0
971_S00.05_Superficial injury of scalp, contusion	971	N	0
972_S00.08_Superficial injury of scalp, other	972	N	0
973_S00.1_Contusion of eyelid and periocular area	973	N	0
974_S00.28_Other superficial injuries of eyelid and periocular area, other	974	N	0
975_S01.0_Open wound of scalp	975	N	0
976_S01.1_Open wound of eyelid and periocular area	976	N	0
977_S01.20_Open wound of nose, part unspecified	977	N	0
978_S01.30_Open wound of external ear, part unspecified	978	N	0
979_S01.50_Open wound of mouth, part unspecified	979	N	0
980_S01.51_Open wound of lip	980	N	0
981_S01.54_Open wound of tongue and floor of mouth	981	Y	1
982_S01.81_Open wound (of any part of head) communicating with a fracture	982	Y	1
983_S01.88_Open wound of other parts of head	983	N	0
984_S02.0_Fracture of vault of skull	984	Y	1
985_S02.1_Fracture of base of skull	985	Y	1
986_S02.2_Fracture of nasal bones	986	N	0
987_S02.3_Fracture of orbital floor	987	Y	1
988_S02.4_Fracture of malar and maxillary bones	988	Y	1
989_S02.5_Fracture of tooth	989	N	0
990_S02.60_Fracture of mandible, part unspecified	990	Y	1
991_S02.8_Fractures of other skull and facial bones	991	Y	1
992_S02.9_Fracture of skull and facial bones, part unspecified	992	Y	1
993_S03.4_Sprain and strain of jaw	993	N	0
994_S04.2_Injury of trochlear nerve	994	N	0
995_S04.5_Injury of facial nerve	995	N	0
996_S04.6_Injury of acoustic nerve	996	N	0
997_S05.0_Injury of conjunctiva and corneal abrasion without mention of foreign body	997	N	0
998_S05.1_Contusion of eyeball and orbital tissues	998	N	0
999_S05.2_Ocular laceration and rupture with prolapse or loss of intraocular tissue	999	Y	1
1000_S05.3_Ocular laceration without prolapse or loss of intraocular tissue	1000	Y	1
1001_S05.5_Penetrating wound of eyeball with foreign body	1001	Y	1
1002_S05.6_Penetrating wound of eyeball without foreign body	1002	Y	1
1003_S05.8_Other injuries of eye and orbit	1003	N	0
1004_S06.01_Loss of consciousness of unspecified duration	1004	Y	1
1005_S06.02_Loss of consciousness of brief duration [less than 30 minutes]	1005	Y	1
1006_S06.03_Loss of consciousness of moderate duration [30 minutes to 24 hours]	1006	Y	1
1007_S06.5_Traumatic subdural haemorrhage	1007	Y	1
1008_S06.6_Traumatic subarachnoid haemorrhage	1008	Y	1
1009_S06.8_Other intracranial injuries	1009	Y	1
1010_S07.0_Crushing injury of face	1010	Y	1
1011_S07.8_Crushing injury of other parts of head	1011	Y	1
1012_S09.2_Traumatic rupture of ear drum	1012	Y	1
1013_S09.9_Unspecified injury of head	1013	N	0
1014_S10.0_Contusion of throat	1014	Y	1
1015_S11.21_Open wound of pharynx	1015	Y	1
1016_S11.88_Open wound of other parts of neck	1016	Y	1
1017_S12.8_Fracture of other parts of neck	1017	Y	1
1018_S12.9_Fracture of neck, part unspecified	1018	Y	1
1019_S13.10_Dislocation of cervical vertebra, level unspecified	1019	Y	1
1020_S13.4_Sprain and strain of cervical spine	1020	N	0
1021_S14.10_Injury of cervical spinal cord, unspecified	1021	N	0
1022_S17.0_Crushing injury of larynx and trachea	1022	Y	1
1023_S17.9_Crushing injury of neck, part unspecified	1023	Y	1
1024_S19.9_Unspecified injury of neck	1024	N	0
1025_S20.11_Other and unspecified superficial injuries of breast, abrasion	1025	N	0
1026_S20.13_Other and unspecified superficial injuries of breast, insect bite	1026	N	0
1027_S20.14_Other and unspecified superficial injuries of breast, superficial foreign body (splinter)	1027	N	0
1028_S20.18_Other and unspecified superficial injuries of breast, other	1028	N	0
1029_S20.2_Contusion of thorax	1029	N	0
1030_S21.1_Open wound of front wall of thorax	1030	Y	1
1031_S21.2_Open wound of back wall of thorax	1031	Y	1
1032_S22.00_Fracture of thoracic vertebra, level unspecified	1032	Y	1
1033_S22.2_Fracture of sternum	1033	N	0
1034_S22.32_Fracture of one rib, other than first rib	1034	N	0
1035_S22.5_Flail chest	1035	Y	1
1036_S23.3_Sprain and strain of thoracic spine	1036	N	0
1037_S23.4_Sprain and strain of ribs and sternum	1037	N	0
1038_S23.5_Sprain and strain of other and unspecified parts of thorax	1038	N	0
1039_S27.0_Traumatic pneumothorax	1039	Y	1
1040_S27.1_Traumatic haemothorax	1040	Y	1
1041_S27.38_Other and unspecified injuries of lung	1041	N	0
1042_S27.9_Injury of unspecified intrathoracic organ	1042	N	0
1043_S30.0_Contusion of lower back and pelvis	1043	N	0
1044_S30.1_Contusion of abdominal wall	1044	N	0
1045_S31.0_Open wound of lower back and pelvis	1045	Y	1
1046_S31.1_Open wound of abdominal wall	1046	Y	1
1047_S31.2_Open wound of penis	1047	Y	1
1048_S31.3_Open wound of scrotum and testes	1048	Y	1
1049_S32.00_Fracture of lumbar vertebra, level unspecified	1049	N	0
1050_S32.4_Fracture of acetabulum	1050	Y	1
1051_S32.5_Fracture of pubis	1051	Y	1
1052_S32.83_Fracture of pelvis, part unspecified	1052	Y	1
1053_S33.7_Sprain and strain of other and unspecified parts of lumbar spine and pelvis	1053	N	0
1054_S34.3_Injury of cauda equina	1054	Y	1
1055_S34.4_Injury of lumbosacral plexus	1055	Y	1
1056_S36.01_Haematoma of spleen	1056	Y	1
1057_S36.04_Massive parenchymal disruption of spleen	1057	Y	1
1058_S36.10_Injury of liver, unspecified	1058	Y	1
1059_S36.50_Injury of colon, part unspecified	1059	Y	1
1060_S37.00_Injury of kidney, unspecified	1060	Y	1
1061_S38.1_Crushing injury of other and unspecified parts of abdomen, lower back and pelvis	1061	Y	1
1062_S40.0_Contusion of shoulder and upper arm	1062	N	0
1063_S40.81_Abrasion of shoulder and upper arm	1063	N	0
1064_S40.83_Insect bite of shoulder and upper arm	1064	N	0
1065_S40.88_Other superficial injuries of shoulder and upper arm	1065	N	0
1066_S41.0_Open wound of shoulder	1066	N	0
1067_S42.00_Fracture of clavicle, part unspecified	1067	N	0
1068_S42.10_Fracture of scapula, part unspecified	1068	N	0
1069_S42.20_Fracture of upper end of humerus, part unspecified	1069	N	0
1070_S42.3_Fracture of shaft of humerus	1070	N	0
1071_S42.40_Fracture of lower end of humerus, part unspecified	1071	N	0
1072_S42.41_Supracondylar fracture of humerus	1072	N	0
1073_S43.00_Dislocation of shoulder, unspecified	1073	N	0
1074_S43.1_Dislocation of acromioclavicular joint	1074	N	0
1075_S43.2_Dislocation of sternoclavicular joint	1075	N	0
1076_S43.3_Dislocation of other and unspecified parts of shoulder girdle	1076	N	0
1077_S43.4_Sprain and strain of shoulder joint	1077	N	0
1078_S43.5_Sprain and strain of acromioclavicular joint	1078	N	0
1079_S43.6_Sprain and strain of sternoclavicular joint	1079	N	0
1080_S43.7_Sprain and strain of other and unspecified parts of shoulder girdle	1080	N	0
1081_S44.1_Injury of median nerve at upper arm level	1081	Y	1
1082_S44.2_Injury of radial nerve at upper arm level	1082	Y	1
1083_S44.3_Injury of axillary nerve	1083	Y	1
1084_S44.5_Injury of cutaneous sensory nerve at shoulder and upper arm level	1084	Y	1
1085_S45.9_Injury of unspecified blood vessel at shoulder and upper arm level	1085	Y	1
1086_S46.2_Injury of muscle and tendon of other parts of biceps	1086	N	0
1087_S46.8_Injury of other muscles and tendons at shoulder and upper arm level	1087	N	0
1088_S49.9_Unspecified injury of shoulder and upper arm	1088	N	0
1089_S50.0_Contusion of elbow	1089	N	0
1090_S50.1_Contusion of other and unspecified parts of forearm	1090	N	0
1091_S50.81_Abrasion of forearm	1091	N	0
1092_S50.82_Blister of forearm	1092	N	0
1093_S50.83_Insect bite of forearm	1093	N	0
1094_S50.84_Superficial foreign body (splinter) of forearm	1094	N	0
1095_S50.88_Other superficial injuries of forearm	1095	N	0
1096_S51.88_Open wound of other parts of forearm	1096	N	0
1097_S51.9_Open wound of forearm, part unspecified	1097	N	0
1098_S52.00_Fracture of upper end of ulna, part unspecified	1098	N	0
1099_S52.10_Fracture of upper end of radius, part unspecified	1099	N	0
1100_S52.20_Fracture of shaft of ulna, part unspecified	1100	N	0
1101_S52.30_Fracture of shaft of radius, part unspecified	1101	N	0
1102_S52.4_Fracture of shafts of both ulna and radius	1102	N	0
1103_S52.50_Fracture of lower end of radius, unspecified	1103	N	0
1104_S52.6_Fracture of lower end of both ulna and radius	1104	N	0
1105_S52.8_Fracture of other parts of forearm	1105	N	0
1106_S52.9_Fracture of forearm, part unspecified	1106	N	0
1107_S53.0_Dislocation of radial head	1107	N	0
1108_S53.10_Dislocation of elbow, unspecified	1108	N	0
1109_S53.18_Other dislocation of elbow	1109	N	0
1110_S53.40_Sprain and strain of elbow, part unspecified	1110	N	0
1111_S56.2_Injury of other flexor muscle and tendon at forearm level	1111	N	0
1112_S56.5_Injury of other extensor muscle and tendon at forearm level	1112	N	0
1113_S57.9_Crushing injury of forearm, part unspecified	1113	Y	1
1114_S59.9_Unspecified injury of forearm	1114	N	0
1115_S60.0_Contusion of finger(s) without damage to nail	1115	N	0
1116_S60.1_Contusion of finger(s) with damage to nail	1116	N	0
1117_S60.81_Abrasion of wrist and hand	1117	N	0
1118_S60.82_Blister of wrist and hand	1118	N	0
1119_S60.83_Insect bite of wrist and hand	1119	N	0
1120_S60.84_Superficial foreign body (splinter) of wrist and hand	1120	N	0
1121_S60.88_Other superficial injuries of wrist and hand	1121	N	0
1122_S61.0_Open wound of finger(s) without damage to nail	1122	N	0
1123_S61.81_Open wound (of any part of wrist and hand) communicating with a fracture	1123	Y	1
1124_S61.82_Open wound (of any part of wrist and hand) communicating with a dislocation	1124	Y	1
1125_S62.0_Fracture of navicular [scaphoid] bone of hand	1125	N	0
1126_S62.10_Fracture of carpal bone, unspecified	1126	N	0
1127_S62.30_Fracture of other metacarpal bone(s), part unspecified	1127	N	0
1128_S62.50_Fracture of thumb, part unspecified	1128	N	0
1129_S63.04_Dislocation of carpometacarpal (joint)	1129	N	0
1130_S63.10_Dislocation of finger, part unspecified	1130	N	0
1131_S63.11_Dislocation of metacarpophalangeal (joint)	1131	N	0
1132_S63.50_Sprain and strain of wrist, part unspecified	1132	N	0
1133_S63.61_Sprain and strain of metacarpophalangeal (joint)	1133	N	0
1134_S63.68_Sprain and strain of other parts of finger	1134	N	0
1135_S63.7_Sprain and strain of other and unspecified parts of hand	1135	N	0
1136_S64.0_Injury of ulnar nerve at wrist and hand level	1136	Y	1
1137_S64.4_Injury of digital nerve of other finger	1137	Y	1
1138_S64.9_Injury of unspecified nerve at wrist and hand level	1138	Y	1
1139_S66.1_Injury of flexor muscle and tendon of other finger at wrist and hand level	1139	Y	1
1140_S67.0_Crushing injury of thumb and other finger(s)	1140	Y	1
1141_S67.8_Crushing injury of other and unspecified parts of wrist and hand	1141	Y	1
1142_S68.0_Traumatic amputation of thumb (complete)(partial)	1142	Y	1
1143_S68.1_Traumatic amputation of other single finger (complete)(partial)	1143	Y	1
1144_S69.8_Other specified injuries of wrist and hand	1144	N	0
1145_S69.9_Unspecified injury of wrist and hand	1145	N	0
1146_S70.1_Contusion of thigh	1146	N	0
1147_S70.81_Abrasion of hip and thigh	1147	N	0
1148_S70.82_Blister of hip and thigh	1148	N	0
1149_S70.83_Insect bite of hip and thigh	1149	N	0
1150_S70.84_Superficial foreign body (splinter) of hip and thigh	1150	N	0
1151_S70.88_Other superficial injuries of hip and thigh	1151	N	0
1152_S71.0_Open wound of hip	1152	N	0
1153_S72.00_Fracture of neck of femur, part unspecified	1153	Y	1
1154_S72.01_Fracture of intracapsular section of femur	1154	Y	1
1155_S72.10_Fracture of trochanteric section of femur, unspecified	1155	Y	1
1156_S72.3_Fracture of shaft of femur	1156	Y	1
1157_S72.40_Fracture of lower end of femur, part unspecified	1157	Y	1
1158_S72.9_Fracture of femur, part unspecified	1158	Y	1
1159_S73.00_Dislocation of hip, unspecified	1159	Y	1
1160_S73.10_Sprain and strain of hip, part unspecified	1160	N	0
1161_S79.9_Unspecified injury of hip and thigh	1161	N	0
1162_S80.1_Contusion of other and unspecified parts of lower leg	1162	N	0
1163_S81.0_Open wound of knee	1163	N	0
1164_S81.88_Open wound of other parts of lower leg	1164	N	0
1165_S82.0_Fracture of patella	1165	Y	1
1166_S82.18_Other fracture of upper end of tibia	1166	Y	1
1167_S82.28_Other fracture of shaft of tibia	1167	Y	1
1168_S82.38_Other fracture of lower end of tibia	1168	Y	1
1169_S82.41_Fracture of upper end of fibula	1169	N	0
1170_S82.42_Fracture of shaft of fibula	1170	N	0
1171_S82.5_Fracture of medial malleolus	1171	N	0
1172_S82.6_Fracture of lateral malleolus	1172	N	0
1173_S82.81_Bimalleolar fracture, ankle	1173	N	0
1174_S82.82_Trimalleolar fracture, ankle	1174	N	0
1175_S82.88_Fracture of other parts of lower leg	1175	N	0
1176_S83.0_Dislocation of patella	1176	Y	1
1177_S83.10_Dislocation of knee, unspecified	1177	Y	1
1178_S83.2_Tear of meniscus, current	1178	N	0
1179_S83.3_Tear of articular cartilage of knee, current	1179	N	0
1180_S83.41_Sprain and strain of lateral collateral ligament	1180	N	0
1181_S83.44_Rupture of medial collateral ligament	1181	N	0
1182_S83.6_Sprain and strain of other and unspecified parts of knee	1182	N	0
1183_S86.1_Injury of other muscle(s) and tendon(s) of posterior muscle group at lower leg level	1183	N	0
1184_S86.8_Injury of other muscles and tendons at lower leg level	1184	N	0
1185_S87.0_Crushing injury of knee	1185	Y	1
1186_S87.8_Crushing injury of other and unspecified parts of lower leg	1186	Y	1
1187_S88.1_Traumatic amputation at level between knee and ankle	1187	Y	1
1188_S89.8_Other specified injuries of lower leg	1188	N	0
1189_S89.9_Unspecified injury of lower leg	1189	N	0
1190_S90.1_Contusion of toe(s) without damage to nail	1190	N	0
1191_S90.2_Contusion of toe(s) with damage to nail	1191	N	0
1192_S90.3_Contusion of other and unspecified parts of foot	1192	N	0
1193_S90.81_Abrasion of ankle and foot	1193	N	0
1194_S90.82_Blister of ankle and foot	1194	N	0
1195_S90.83_Insect bite of ankle and foot	1195	N	0
1196_S90.84_Superficial foreign body (splinter) of ankle and foot	1196	N	0
1197_S90.88_Other superficial injuries of ankle and foot	1197	N	0
1198_S91.2_Open wound of toe(s) with damage to nail	1198	N	0
1199_S91.3_Open wound of other parts of foot	1199	N	0
1200_S92.0_Fracture of calcaneus	1200	N	0
1201_S92.3_Fracture of metatarsal bone	1201	N	0
1202_S92.4_Fracture of great toe	1202	N	0
1203_S92.9_Fracture of foot, unspecified	1203	N	0
1204_S93.0_Dislocation of ankle joint	1204	N	0
1205_S93.10_Dislocation of toe(s), unspecified	1205	N	0
1206_S93.30_Dislocation of foot, part unspecified	1206	N	0
1207_S93.40_Sprain and strain of ankle, part unspecified	1207	N	0
1208_S93.48_Sprain and strain of other parts of ankle	1208	N	0
1209_S93.5_Sprain and strain of toe(s)	1209	N	0
1210_S93.6_Sprain and strain of other and unspecified parts of foot	1210	N	0
1211_S97.0_Crushing injury of ankle	1211	N	0
1212_S97.1_Crushing injury of toe(s)	1212	N	0
1213_S97.8_Crushing injury of other parts of ankle and foot	1213	N	0
1214_S98.1_Traumatic amputation of one toe	1214	Y	1
1215_S99.8_Other specified injuries of ankle and foot	1215	N	0
1216_T00.0_Superficial injuries involving head with neck	1216	N	0
1217_T00.9_Multiple superficial injuries, unspecified	1217	N	0
1218_T01.2_Open wounds involving multiple regions of upper limb(s)	1218	N	0
1219_T02.90_Multiple fractures, unspecified, closed	1219	N	0
1220_T02.91_Multiple fractures, unspecified, open	1220	Y	1
1221_T04.2_Crushing injuries involving multiple regions of upper limb(s)	1221	Y	1
1222_T04.9_Multiple crushing injuries, unspecified	1222	Y	1
1223_T06.2_Injuries of nerves involving multiple body regions	1223	Y	1
1224_T08.0_Fracture of spine, level unspecified, closed	1224	Y	1
1225_T09.05_Contusion of trunk, level unspecified	1225	N	0
1226_T09.2_Dislocation, sprain and strain of unspecified joint and ligament of trunk	1226	N	0
1227_T09.3_Injury of spinal cord, level unspecified	1227	Y	1
1228_T11.05_Contusion of upper limb, level unspecified	1228	N	0
1229_T13.1_Open wound of lower limb, level unspecified	1229	N	0
1230_T14.05_Contusion of unspecified body region	1230	N	0
1231_T14.21_Fracture of unspecified body region, open	1231	Y	1
1232_T14.3_Dislocation, sprain and strain of unspecified body region	1232	N	0
1233_T14.6_Injury of muscles and tendons of unspecified body region	1233	N	0
1234_T14.8_Other injuries of unspecified body region	1234	N	0
1235_T14.9_Injury, unspecified	1235	N	0
1236_T15.0_Foreign body in cornea	1236	N	0
1237_T15.1_Foreign body in conjunctival sac	1237	N	0
1238_T15.8_Foreign body in other and multiple parts of external eye	1238	N	0
1239_T16_Foreign body in ear	1239	N	0
1240_T17.0_Foreign body in nasal sinus	1240	N	0
1241_T17.2_Foreign body in pharynx	1241	Y	1
1242_T17.3_Foreign body in larynx	1242	Y	1
1243_T17.9_Foreign body in respiratory tract, part unspecified	1243	Y	1
1244_T18.0_Foreign body in mouth	1244	N	0
1245_T18.1_Foreign body in oesophagus	1245	Y	1
1246_T18.2_Foreign body in stomach	1246	Y	1
1247_T18.9_Foreign body in alimentary tract, part unspecified	1247	Y	1
1248_T19.2_Foreign body in vulva and vagina	1248	N	0
1249_T19.3_Foreign body in uterus [any part]	1249	Y	1
1250_T20.0_Burn of unspecified thickness of head and neck	1250	N	0
1251_T20.1_Erythema of head and neck	1251	N	0
1252_T20.2_Partial thickness [blisters, epidermal loss] burn of head and neck	1252	N	0
1253_T21.00_Burn of unspecified thickness of trunk, unspecified site	1253	N	0
1254_T21.20_Partial thickness [blisters, epidermal loss] burn of trunk, unspecified site	1254	N	0
1255_T22.00_Burn of unspecified thickness of shoulder and upper limb, except wrist and hand, unspecified site	1255	N	0
1256_T22.10_Erythema of shoulder and upper limb, except wrist and hand, unspecified site	1256	N	0
1257_T22.20_Partial thickness [blisters, epidermal loss] burn of shoulder and upper limb, except wrist and hand, unspecified site	1257	N	0
1258_T23.0_Burn of unspecified thickness of wrist and hand	1258	N	0
1259_T23.1_Erythema of wrist and hand	1259	N	0
1260_T23.2_Partial thickness [blisters, epidermal loss] burn of wrist and hand	1260	N	0
1261_T23.3_Full thickness burn of wrist and hand	1261	Y	1
1262_T24.0_Burn of unspecified thickness of hip and lower limb, except ankle and foot	1262	N	0
1263_T24.1_Erythema of hip and lower limb, except ankle and foot	1263	N	0
1264_T24.2_Partial thickness [blisters, epidermal loss] burn of hip and lower limb, except ankle and foot	1264	N	0
1265_T24.3_Full thickness burn of hip and lower limb, except ankle and foot	1265	Y	1
1266_T25.0_Burn of unspecified thickness of ankle and foot	1266	N	0
1267_T26.0_Burn of eyelid and periocular area	1267	Y	1
1268_T26.1_Burn of cornea and conjunctival sac	1268	Y	1
1269_T26.4_Burn of eye and adnexa, part unspecified	1269	Y	1
1270_T29.0_Burns of multiple regions, unspecified thickness	1270	Y	1
1271_T29.1_Burns of multiple regions, no more than erythema burns mentioned	1271	N	0
1272_T29.2_Burns of multiple regions, no more than partial thickness burns mentioned	1272	Y	1
1273_T29.3_Burns of multiple regions, at least one burn of full thickness mentioned	1273	Y	1
1274_T30.0_Burn of unspecified body region, unspecified thickness	1274	N	0
1275_T30.1_Erythema, body region unspecified	1275	N	0
1276_T30.2_Burn of partial thicknes, body region unspecified	1276	N	0
1277_T33.8_Superficial frostbite of ankle and foot	1277	Y	1
1278_T38.3_Insulin and oral hypoglycaemic [antidiabetic] drugs	1278	N	0
1279_T39.2_Pyrazolone derivatives	1279	N	0
1280_T39.4_Antirheumatics, not elsewhere classified	1280	N	0
1281_T40.0_Opium	1281	N	0
1282_T40.4_Other synthetic narcotics	1282	N	0
1283_T40.7_Cannabis (derivatives)	1283	N	0
1284_T41.3_Local anaesthetics	1284	N	0
1285_T42.4_Benzodiazepines	1285	N	0
1286_T42.6_Other antiepileptic and sedative-hypnotic drugs	1286	N	0
1287_T43.0_Tricyclic and tetracyclic antidepressants	1287	N	0
1288_T43.60_Poisoning by unspecified psychostimulants with potential for use disorder	1288	Y	1
1289_T43.9_Psychotropic drug, unspecified	1289	N	0
1290_T44.3_Other parasympatholytics [anticholinergics and antimuscarinics] and spasmolytics, not elsewhere classified	1290	N	0
1291_T45.0_Antiallergic and antiemetic drugs	1291	N	0
1292_T45.1_Antineoplastic and immunosuppressive drugs	1292	N	0
1293_T45.4_Iron and its compounds	1293	N	0
1294_T45.5_Anticoagulants	1294	N	0
1295_T45.8_Other primarily systemic and haematological agents	1295	N	0
1296_T46.2_Other antidysrhythmic drugs, not elsewhere classified	1296	N	0
1297_T46.5_Other antihypertensive drugs, not elsewhere classified	1297	N	0
1298_T46.9_Other and unspecified agents primarily affecting the cardiovascular system	1298	N	0
1299_T47.8_Other agents primarily affecting the gastrointestinal system	1299	N	0
1300_T49.8_Other topical agents	1300	N	0
1301_T50.3_Electrolytic, caloric and water-balance agents	1301	N	0
1302_T50.4_Drugs affecting uric acid metabolism	1302	N	0
1303_T50.9_Other and unspecified drugs, medicaments and biological substances	1303	N	0
1304_T51.0_Ethanol	1304	N	0
1305_T51.8_Other alcohols	1305	N	0
1306_T52.0_Petroleum products	1306	N	0
1307_T54.3_Corrosive alkalis and alkali-like substances	1307	N	0
1308_T54.9_Corrosive substance, unspecified	1308	N	0
1309_T57.8_Other specified inorganic substances	1309	N	0
1310_T58_Toxic effect of carbon monoxide	1310	N	0
1311_T59.8_Other specified gases, fumes and vapours	1311	N	0
1312_T59.9_Gases, fumes and vapours, unspecified	1312	N	0
1313_T60.4_Rodenticides	1313	N	0
1314_T63.0_Snake venom	1314	Y	1
1315_T63.3_Venom of spider	1315	N	0
1316_T63.4_Venom of other arthropods	1316	N	0
1317_T63.6_Toxic effect of contact with other marine animals	1317	N	0
1318_T63.9_Toxic effect of contact with unspecified venomous animal	1318	N	0
1319_T66_Unspecified effects of radiation	1319	N	0
1320_T67.0_Heatstroke and sunstroke	1320	N	0
1321_T67.1_Heat syncope	1321	N	0
1322_T67.2_Heat cramp	1322	N	0
1323_T67.5_Heat exhaustion, unspecified	1323	N	0
1324_T68_Hypothermia	1324	N	0
1325_T69.9_Effect of reduced temperature, unspecified	1325	N	0
1326_T71_Asphyxiation	1326	Y	1
1327_T74.9_Maltreatment syndrome, unspecified	1327	N	0
1328_T75.1_Drowning and nonfatal submersion	1328	Y	1
1329_T75.3_Motion sickness	1329	N	0
1330_T75.4_Effects of electric current	1330	N	0
1331_T75.8_Other specified effects of external causes	1331	N	0
1332_T78.0_Anaphylactic shock due to adverse food reaction	1332	Y	1
1333_T78.1_Other adverse food reactions, not elsewhere classified	1333	N	0
1334_T78.2_Anaphylactic shock, unspecified	1334	Y	1
1335_T78.3_Angioneurotic oedema	1335	N	0
1336_T78.4_Allergy, unspecified	1336	N	0
1337_T79.3_Post traumatic wound infection, not elsewhere classified	1337	N	0
1338_T79.4_Traumatic shock	1338	Y	1
1339_T79.8_Other early complications of trauma	1339	Y	1
1340_T80.2_Infections following infusion, transfusion and therapeutic injection	1340	Y	1
1341_T80.6_Other serum reactions	1341	Y	1
1342_T81.0_Haemorrhage and haematoma complicating a procedure, not elsewhere classified	1342	Y	1
1343_T81.2_Accidental puncture and laceration during a procedure, not elsewhere classified	1343	Y	1
1344_T81.3_Disruption of operation wound, not elsewhere classified	1344	Y	1
1345_T81.41_Wound infection following a procedure	1345	N	0
1346_T81.8_Other complications of procedures, not elsewhere classified	1346	N	0
1347_T81.9_Unspecified complication of procedure	1347	N	0
1348_T82.1_Mechanical complication of cardiac electronic device	1348	Y	1
1349_T82.3_Mechanical complication of other vascular grafts	1349	Y	1
1350_T82.4_Mechanical complication of vascular dialysis catheter	1350	Y	1
1351_T82.5_Mechanical complication of other cardiac and vascular devices and implants	1351	Y	1
1352_T82.7_Infection and inflammatory reaction due to other cardiac and vascular devices, implants and grafts	1352	Y	1
1353_T83.0_Mechanical complication of urinary (indwelling) catheter	1353	N	0
1354_T83.1_Mechanical complication of other urinary devices and implants	1354	N	0
1355_T83.8_Other complications of genitourinary prosthetic devices, implants and grafts	1355	N	0
1356_T85.5_Mechanical complication of gastrointestinal prosthetic devices, implants and grafts	1356	Y	1
1357_T85.6_Mechanical complication of other specified internal prosthetic devices, implants and grafts	1357	N	0
1358_T85.71_Infection and inflammatory reaction due to peritoneal dialysis catheter	1358	Y	1
1359_T85.88_Other complications of internal prosthetic device, implant and graft, NEC	1359	N	0
1360_T86.1_Kidney transplant failure and rejection	1360	Y	1
1361_T86.88_Failure and rejection of other transplanted organs and tissues	1361	Y	1
1362_T88.7_Unspecified adverse effect of drug or medicament	1362	N	0
1363_T88.8_Other specified complications of surgical and medical care, not elsewhere classified	1363	N	0
1364_T89.01_Open wound with foreign body (with or without infection)	1364	N	0
1365_T89.02_Open wound with infection	1365	N	0
1366_T92.2_Sequelae of fracture at wrist and hand level	1366	N	0
1367_U06.0_Emergency use of U06.0	1367	N	0
1368_U07.1_Emergency use of U07.1	1368	N	0
1369_U07.2_Coronavirus disease 2019 [COVID-19], virus not identified	1369	N	0
1370_U07.7_Emergency use of U07.7	1370	N	0
1371_W50_Hit, struck, kicked, twisted, bitten or scratched by another person	1371	N	0
1372_W54.0_Bitten by dog	1372	N	0
1373_W55.8_Bitten or struck by other specified mammal	1373	N	0
1374_W59.0_Bitten or crushed by nonvenomous snake	1374	N	0
1375_W64_Exposure to other and unspecified animate mechanical forces	1375	N	0
1376_X99.09_Assault by knife, unspecified person	1376	N	0
1377_X99.19_Assault by razor blade, unspecified person	1377	N	0
1378_X99.99_Assault by sharp object, unspecified, unspecified person	1378	N	0
1379_Y08.09_Assault by other specified means, unspecified person	1379	N	0
1380_Z00.0_General medical examination	1380	N	0
1381_Z00.4_General psychiatric examination, not elsewhere classified	1381	N	0
1382_Z01.3_Examination of blood pressure	1382	N	0
1383_Z01.6_Radiological examination, not elsewhere classified	1383	N	0
1384_Z01.7_Laboratory examination	1384	N	0
1385_Z01.8_Other specified special examinations	1385	N	0
1386_Z02.3_Examination for recruitment to armed forces	1386	N	0
1387_Z02.7_Issue of medical certificate	1387	N	0
1388_Z02.8_Other examinations for administrative purposes	1388	N	0
1389_Z02.9_Examination for administrative purposes, unspecified	1389	N	0
1390_Z03.2_Observation for suspected mental and behavioural disorders	1390	Y	1
1391_Z03.3_Observation for suspected nervous system disorder	1391	Y	1
1392_Z03.5_Observation for other suspected cardiovascular diseases	1392	Y	1
1393_Z03.6_Observation for suspected toxic effect from ingested substance	1393	Y	1
1394_Z03.8_Observation for other suspected diseases and conditions	1394	Y	1
1395_Z03.9_Observation for suspected disease or condition, unspecified	1395	Y	1
1396_Z04.2_Examination and observation following work accident	1396	N	0
1397_Z04.3_Examination and observation following other accident	1397	N	0
1398_Z04.4_Examination and observation following alleged rape and seduction	1398	Y	1
1399_Z04.5_Examination and observation following other inflicted injury	1399	N	0
1400_Z04.6_General psychiatric examination, requested by authority	1400	Y	1
1401_Z04.8_Examination and observation for other specified reasons	1401	N	0
1402_Z09.0_Follow-up examination after surgery for other conditions	1402	N	0
1403_Z09.8_Follow-up examination after other treatment for other conditions	1403	N	0
1404_Z09.9_Follow-up examination after unspecified treatment for other conditions	1404	N	0
1405_Z11.1_Special screening examination for respiratory tuberculosis	1405	N	0
1406_Z11.5_Special screening examination for other viral diseases	1406	N	0
1407_Z13.8_Special screening examination for other specified diseases and disorders	1407	N	0
1408_Z13.9_Special screening examination, unspecified	1408	N	0
1409_Z20.1_Contact with and exposure to tuberculosis	1409	N	0
1410_Z20.6_Contact with and exposure to human immunodeficiency virus [HIV]	1410	N	0
1411_Z21_Asymptomatic human immunodeficiency virus [HIV] infection status	1411	N	0
1412_Z25.8_Need for immunisation against other specified single viral diseases	1412	N	0
1413_Z26.9_Need for immunisation against unspecified infectious disease	1413	N	0
1414_Z30.5_Surveillance of contraceptive device	1414	N	0
1415_Z30.8_Other contraceptive management	1415	N	0
1416_Z32.0_Pregnancy, not (yet) confirmed	1416	N	0
1417_Z33_Pregnant state, incidental	1417	N	0
1418_Z36.9_Antenatal screening, unspecified	1418	N	0
1419_Z41.8_Other procedures for purposes other than remedying health state	1419	N	0
1420_Z43.0_Attention to tracheostomy	1420	Y	1
1421_Z43.1_Attention to gastrostomy	1421	Y	1
1422_Z45.0_Adjustment and management of cardiac device	1422	Y	1
1423_Z45.2_Adjustment and management of vascular access device	1423	Y	1
1424_Z45.89_Adjustment and management of other implanted devices	1424	Y	1
1425_Z46.6_Fitting and adjustment of urinary device	1425	Y	1
1426_Z46.9_Fitting and adjustment of unspecified device	1426	Y	1
1427_Z47.0_Follow-up care involving removal of fracture plate and other internal fixation device	1427	Y	1
1428_Z47.8_Other specified orthopaedic follow-up care	1428	Y	1
1429_Z48.0_Attention to surgical dressings and sutures	1429	N	0
1430_Z48.8_Other specified surgical follow-up care	1430	N	0
1431_Z49.1_Extracorporeal dialysis	1431	Y	1
1432_Z49.2_Other dialysis	1432	Y	1
1433_Z50.9_Care involving use of rehabilitation procedure, unspecified	1433	N	0
1434_Z51.5_Palliative care	1434	Y	1
1435_Z51.60_Desensitisation to allergen, unspecified	1435	Y	1
1436_Z51.88_Other specified medical care	1436	N	0
1437_Z54.9_Convalescence following unspecified treatment	1437	N	0
1438_Z57.5_Occupational exposure to toxic agents in other industries	1438	N	0
1439_Z57.8_Occupational exposure to other risk-factors	1439	N	0
1440_Z59.0_Homelessness	1440	N	0
1441_Z59.8_Other problems related to housing and economic circumstances	1441	N	0
1442_Z60.0_Problems of adjustment to life-cycle transitions	1442	N	0
1443_Z60.2_Living alone	1443	N	0
1444_Z61.6_Problems related to alleged physical abuse of child	1444	N	0
1445_Z63.4_Disappearance and death of family member	1445	N	0
1446_Z64.0_Problems related to unwanted pregnancy	1446	N	0
1447_Z65.9_Problem related to unspecified psychosocial circumstances	1447	N	0
1448_Z71.1_Person with feared complaint in whom no diagnosis is made	1448	N	0
1449_Z71.3_Dietary counselling and surveillance	1449	N	0
1450_Z71.8_Other specified counselling	1450	N	0
1451_Z71.9_Counselling, unspecified	1451	N	0
1452_Z74.0_Need for assistance due to reduced mobility	1452	N	0
1453_Z74.2_Need for assistance at home and no other household member able to render care	1453	N	0
1454_Z75.19_Person awaiting admission to adequate facility elsewhere, unspecified	1454	N	0
1455_Z75.5_Holiday relief care	1455	N	0
1456_Z76.0_Issue of repeat prescription	1456	N	0
1457_Z76.2_Health supervision and care of other healthy infant and child	1457	N	0
1458_Z76.5_Malingerer [conscious simulation]	1458	N	0
1459_Z76.8_Persons encountering health services in other specified circumstances	1459	N	0
1460_Z86.7_Personal history of diseases of the circulatory system	1460	N	0
1461_Z91.1_Personal history of noncompliance with medical treatment and regimen	1461	N	0

## Sheet: 02 ER
Ordered by Code		Does this diagnosis exclude the presentation from being managed in an UCC (Exclude if a significant majority of cases (>90%) would be inappropriate for an UCC) Y=Excluded N=Included	N=0 and Y=1
1_999_Unknown (no diagnosis code in Source)	1	N	0
2_A02.9_Salmonella infection, unspecified	2	N	0
3_A03.9_Shigellosis, unspecified	3	N	0
4_A04.9_Bacterial intestinal infection, unspecified	4	N	0
5_A05.9_Bacterial food-borne intoxication, unspecified	5	N	0
6_A07.1_Giardiasis [lambliasis]	6	N	0
7_A07.9_Protozoal intestinal disease, unspecified	7	N	0
8_A08.5_Other specified intestinal infections	8	N	0
9_A09.9_Gastroenteritis and colitis of unspecified origin	9	N	0
10_A16.2_Tuberculosis of lung, without mention of bacteriological or histological confirmation	10	Y	1
11_A16.7_Primary respiratory tuberculosis without mention of bacteriological or histological confirmation	11	Y	1
12_A24.2_Subacute and chronic melioidosis	12	Y	1
13_A35_Other tetanus	13	Y	1
14_A37.9_Whooping cough, unspecified	14	N	0
15_A38_Scarlet fever	15	N	0
16_A39.0_Meningococcal meningitis	16	Y	1
17_A41.9_Sepsis, unspecified	17	Y	1
18_A46_Erysipelas	18	N	0
19_A48.0_Gas gangrene	19	Y	1
20_A49.9_Bacterial infection, unspecified	20	N	0
21_A51.0_Primary genital syphilis	21	N	0
22_A53.9_Syphilis, unspecified	22	N	0
23_A54.0_Gonococcal infection of lower genitourinary tract without periurethral or accessory gland abscess	23	N	0
24_A54.4_Gonococcal infection of musculoskeletal system	24	N	0
25_A54.9_Gonococcal infection, unspecified	25	N	0
26_A59.0_Urogenital trichomoniasis	26	N	0
27_A59.9_Trichomoniasis, unspecified	27	N	0
28_A60.0_Herpesviral infection of genitalia and urogenital tract	28	N	0
29_A64_Unspecified sexually transmitted disease	29	N	0
30_A71.1_Active stage of trachoma	30	N	0
31_A87.0_Enteroviral meningitis	31	Y	1
32_A89_Unspecified viral infection of central nervous system	32	Y	1
33_B00.2_Herpesviral gingivostomatitis and pharyngotonsillitis	33	N	0
34_B00.5_Herpesviral ocular disease	34	N	0
35_B00.9_Herpesviral infection, unspecified	35	N	0
36_B01.9_Varicella without complication	36	N	0
37_B02.9_Zoster without complication	37	N	0
38_B07_Viral warts	38	N	0
39_B08.1_Molluscum contagiosum	39	N	0
40_B08.4_Enteroviral vesicular stomatitis with exanthem	40	N	0
41_B08.5_Enteroviral vesicular pharyngitis	41	N	0
42_B09_Unspecified viral infection characterised by skin and mucous membrane lesions	42	N	0
43_B19.9_Unspecified viral hepatitis without hepatic coma	43	Y	1
44_B24_Unspecified human immunodeficiency virus [HIV] disease	44	Y	1
45_B25.9_Cytomegaloviral disease, unspecified	45	N	0
46_B26.9_Mumps without complication	46	N	0
47_B27.9_Infectious mononucleosis, unspecified	47	N	0
48_B30.8_Other viral conjunctivitis	48	N	0
49_B33.0_Epidemic myalgia	49	Y	1
50_B34.9_Viral infection, unspecified	50	N	0
51_B35.0_Tinea barbae and tinea capitis	51	N	0
52_B35.1_Tinea unguium	52	N	0
53_B35.3_Tinea pedis	53	N	0
54_B35.6_Tinea cruris	54	N	0
55_B35.9_Dermatophytosis, unspecified	55	N	0
56_B36.0_Pityriasis versicolor	56	N	0
57_B37.0_Candidal stomatitis	57	N	0
58_B37.2_Candidiasis of skin and nail	58	N	0
59_B37.3_Candidiasis of vulva and vagina (N77.1*)	59	N	0
60_B37.9_Candidiasis, unspecified	60	N	0
61_B48.8_Other specified mycoses	61	N	0
62_B54_Unspecified malaria	62	Y	1
63_B78.1_Cutaneous strongyloidiasis	63	N	0
64_B78.9_Strongyloidiasis, unspecified	64	N	0
65_B80_Enterobiasis	65	N	0
66_B82.0_Intestinal helminthiasis, unspecified	66	N	0
67_B85.0_Pediculosis due to Pediculus humanus capitis	67	N	0
68_B85.1_Pediculosis due to Pediculus humanus corporis	68	N	0
69_B85.2_Pediculosis, unspecified	69	N	0
70_B86_Scabies	70	N	0
71_B88.9_Infestation, unspecified	71	N	0
72_B89_Unspecified parasitic disease	72	N	0
73_B95.48_Streptococcus, other specified group, as the cause of diseases classified to other chapters	73	N	0
74_B95.7_Other staphylococcus as the cause of diseases classified to other chapters	74	N	0
75_B96.88_Other and unspecified bacterial agents as the cause of diseases classified to other chapters	75	N	0
76_C06.9_Malignant neoplasm of mouth, unspecified	76	Y	1
77_C10.9_Malignant neoplasm of oropharynx, unspecified	77	Y	1
78_C15.9_Malignant neoplasm of oesophagus, unspecified	78	Y	1
79_C16.9_Malignant neoplasm of stomach, unspecified	79	Y	1
80_C17.9_Malignant neoplasm of small intestine, unspecified	80	Y	1
81_C18.9_Malignant neoplasm of colon, unspecified part	81	Y	1
82_C22.9_Malignant neoplasm of liver, unspecified	82	Y	1
83_C24.9_Malignant neoplasm of biliary tract, unspecified	83	Y	1
84_C25.9_Malignant neoplasm of pancreas, part unspecified	84	Y	1
85_C34.9_Malignant neoplasm of bronchus or lung, unspecified	85	Y	1
86_C38.4_Malignant neoplasm of pleura	86	Y	1
87_C44.9_Malignant neoplasm of skin, unspecified	87	Y	1
88_C50.9_Malignant neoplasm of breast, unspecified part	88	Y	1
89_C53.9_Malignant neoplasm of cervix uteri, unspecified	89	Y	1
90_C57.9_Malignant neoplasm of female genital organ, unspecified	90	Y	1
91_C61_Malignant neoplasm of prostate	91	Y	1
92_C68.9_Malignant neoplasm of urinary organ, unspecified	92	Y	1
93_C71.9_Malignant neoplasm of brain, unspecified	93	Y	1
94_C78.0_Secondary malignant neoplasm of lung	94	Y	1
95_C78.7_Secondary malignant neoplasm of liver and intrahepatic bile duct	95	Y	1
96_C79.3_Secondary malignant neoplasm of brain and cerebral meninges	96	Y	1
97_C80.9_Malignant neoplasm, primary site unspecified	97	Y	1
98_C85.9_Non-Hodgkin lymphoma, unspecified	98	Y	1
99_C92.00_Acute myeloblastic leukaemia [AML], without mention of remission	99	Y	1
100_C92.10_Chronic myeloid leukaemia [CML], BCR/ABL-positive, without mention of remission	100	Y	1
101_C95.90_Leukaemia, unspecified, without mention of remission	101	Y	1
102_C96.7_Other specified malignant neoplasms of lymphoid, haematopoietic and related tissue	102	Y	1
103_D16.9_Benign neoplasm of bone and articular cartilage, unspecified	103	Y	1
104_D17.9_Benign lipomatous neoplasm, unspecified	104	Y	1
105_D18.00_Haemangioma, unspecified site	105	Y	1
106_D23.9_Other benign neoplasms of skin , unspecified	106	N	0
107_D25.9_Leiomyoma of uterus, unspecified	107	Y	1
108_D32.9_Benign neoplasm of meninges, unspecified	108	Y	1
109_D35.9_Benign neoplasm of endocrine gland, unspecified	109	Y	1
110_D37.9_Neoplasm of uncertain or unknown behaviour of digestive organ, unspecified	110	Y	1
111_D43.2_Neoplasm of uncertain or unknown behaviour of brain, unspecified	111	Y	1
112_D45_Polycythaemia vera	112	Y	1
113_D48.0_Neoplasm of uncertain or unknown behaviour of bone and articular cartilage	113	Y	1
114_D48.9_Neoplasm of uncertain or unknown behaviour, unspecified	114	Y	1
115_D50.0_Iron deficiency anaemia secondary to blood loss (chronic)	115	N	0
116_D50.9_Iron deficiency anaemia, unspecified	116	N	0
117_D51.3_Other dietary vitamin B12 deficiency anaemia	117	Y	1
118_D61.8_Other specified aplastic anaemias	118	Y	1
119_D62_Acute posthaemorrhagic anaemia	119	Y	1
120_D64.9_Anaemia, unspecified	120	N	0
121_D66_Hereditary factor VIII deficiency	121	Y	1
122_D68.9_Coagulation defect, unspecified	122	Y	1
123_D69.6_Thrombocytopenia, unspecified	123	Y	1
124_D70_Agranulocytosis	124	Y	1
125_D75.1_Secondary polycythaemia	125	Y	1
126_D89.8_Other specified disorders involving the immune mechanism, not elsewhere classified	126	Y	1
127_E03.9_Hypothyroidism, unspecified	127	N	0
128_E04.9_Nontoxic goitre, unspecified	128	N	0
129_E05.9_Thyrotoxicosis, unspecified	129	Y	1
130_E06.1_Subacute thyroiditis	130	Y	1
131_E07.9_Disorder of thyroid, unspecified	131	N	0
132_E10.10_Insulin-dependent diabetes mellitus with ketoacidosis, not stated as uncontrolled	132	Y	1
133_E10.11_Type 1 diabetes mellitus with ketoacidosis, without coma	133	Y	1
134_E10.64_Type 1 diabetes mellitus with hypoglycaemia	134	Y	1
135_E10.69_Type 1 diabetes mellitus with other specified complication	135	Y	1
136_E10.8_Type 1 diabetes mellitus with unspecified complication	136	Y	1
137_E10.9_Type 1 diabetes mellitus without complication	137	N	0
138_E11.11_Type 2 diabetes mellitus with ketoacidosis, without coma	138	Y	1
139_E11.64_Type 2 diabetes mellitus with hypoglycaemia	139	Y	1
140_E11.69_Type 2 diabetes mellitus with other specified complication	140	Y	1
141_E11.8_Type 2 diabetes mellitus with unspecified complication	141	Y	1
142_E11.9_Type 2 diabetes mellitus without complication	142	N	0
143_E15_Nondiabetic hypoglycaemic coma	143	Y	1
144_E20.9_Hypoparathyroidism, unspecified	144	Y	1
145_E21.3_Hyperparathyroidism, unspecified	145	Y	1
146_E27.2_Addisonian crisis	146	Y	1
147_E27.4_Other and unspecified adrenocortical insufficiency	147	Y	1
148_E29.9_Testicular dysfunction, unspecified	148	Y	1
149_E46_Unspecified protein-energy malnutrition	149	Y	1
150_E51.2_Wernicke's encephalopathy	150	Y	1
151_E66.8_Other obesity	151	N	0
152_E78.0_Pure hypercholesterolaemia	152	N	0
153_E83.1_Disorders of iron metabolism	153	N	0
154_E83.4_Disorders of magnesium metabolism	154	N	0
155_E83.5_Disorders of calcium metabolism	155	N	0
156_E84.9_Cystic fibrosis, unspecified	156	Y	1
157_E86_Volume depletion	157	Y	1
158_E87.0_Hyperosmolality and hypernatraemia	158	Y	1
159_E87.1_Hypo-osmolality and hyponatraemia	159	Y	1
160_E87.2_Acidosis	160	Y	1
161_E87.3_Alkalosis	161	Y	1
162_E87.4_Mixed disorder of acid-base balance	162	Y	1
163_E87.5_Hyperkalaemia	163	Y	1
164_E87.6_Hypokalaemia	164	Y	1
165_E87.7_Fluid overload	165	Y	1
166_E87.8_Other disorders of electrolyte and fluid balance, not elsewhere classified	166	Y	1
167_F03_Unspecified dementia	167	Y	1
168_F05.0_Delirium not superimposed on dementia, so described	168	Y	1
169_F05.1_Delirium superimposed on dementia	169	Y	1
170_F05.9_Delirium, unspecified	170	Y	1
171_F06.9_Unspecified mental disorder due to brain damage and dysfunction and to physical disease	171	Y	1
172_F07.2_Postconcussional syndrome	172	N	0
173_F10.0_Mental and behavioural disorders due to use of alcohol, acute intoxication	173	Y	1
174_F10.1_Mental and behavioural disorders due to use of alcohol, harmful use	174	Y	1
175_F10.2_Mental and behavioural disorders due to use of alcohol, dependence syndrome	175	Y	1
176_F10.5_Mental and behavioural disorders due to use of alcohol, psychotic disorder	176	Y	1
177_F11.2_Mental and behavioural disorders due to use of opioids, dependence syndrome	177	Y	1
178_F12.1_Mental and behavioural disorders due to use of cannabinoids, harmful use	178	Y	1
179_F12.2_Mental and behavioural disorders due to use of cannabinoids, dependence syndrome	179	Y	1
180_F15.20_Mental and behavioural disorders due to use of other stimulants, including caffeine, dependence syndrome, unspecified stimulants	180	Y	1
181_F16.20_Mental and behavioural disorders due to use of hallucinogens, dependence syndrome, unspecified hallucinogen	181	Y	1
182_F18.0_Mental and behavioural disorders due to use of volatile solvents, acute intoxication	182	Y	1
183_F19.1_Mental and behavioural disorders due to multiple drug use and use of psychoactive substances, harmful use	183	Y	1
184_F19.2_Mental and behavioural disorders due to multiple drug use and use of psychoactive substances, dependence syndrome	184	Y	1
185_F19.3_Mental and behavioural disorders due to multiple drug use and use of psychoactive substances, withdrawal state	185	Y	1
186_F19.5_Mental and behavioural disorders due to multiple drug use and use of psychoactive substances, psychotic disorder	186	Y	1
187_F19.9_Mental and behavioural disorders due to multiple drug use and use of psychoactive substances, unspecified mental and behavioural disorder	187	Y	1
188_F20.0_Paranoid schizophrenia	188	N	0
189_F20.9_Schizophrenia, unspecified	189	N	0
190_F23.90_Acute and transient psychotic disorder, unspecified, without mention of associated acute stress	190	Y	1
191_F29_Unspecified nonorganic psychosis	191	Y	1
192_F30.9_Manic episode, unspecified	192	Y	1
193_F31.1_Bipolar affective disorder, current episode manic without psychotic symptoms	193	N	0
194_F31.9_Bipolar affective disorder, unspecified	194	N	0
195_F32.20_Severe depressive episode without psychotic symptoms, not specified as arising in the postnatal period	195	Y	1
196_F32.90_Depressive episode, unspecified, not specified as arising in the postnatal period	196	N	0
197_F34.1_Dysthymia	197	N	0
198_F40.9_Phobic anxiety disorder, unspecified	198	N	0
199_F41.0_Panic disorder [episodic paroxysmal anxiety]	199	N	0
200_F41.1_Generalised anxiety disorder	200	N	0
201_F41.9_Anxiety disorder, unspecified	201	N	0
202_F42.1_Predominantly compulsive acts [obsessional rituals]	202	N	0
203_F42.8_Other obsessive-compulsive disorders	203	N	0
204_F43.0_Acute stress reaction	204	N	0
205_F43.1_Post traumatic stress disorder	205	N	0
206_F43.2_Adjustment disorders	206	N	0
207_F43.9_Reaction to severe stress, unspecified	207	N	0
208_F44.88_Other specified dissociative [conversion] disorders	208	N	0
209_F45.34_Somatoform autonomic dysfunction, respiratory system	209	N	0
210_F48.8_Other specified neurotic disorders	210	N	0
211_F50.0_Anorexia nervosa	211	N	0
212_F50.5_Vomiting associated with other psychological disturbances	212	N	0
213_F60.9_Personality disorder, unspecified	213	N	0
214_F81.9_Developmental disorder of scholastic skills, unspecified	214	Y	1
215_F91.9_Conduct disorder, unspecified	215	Y	1
216_F93.9_Childhood emotional disorder, unspecified	216	N	0
217_F98.8_Other specified behavioural and emotional disorders with onset usually occurring in childhood and adolescence	217	N	0
218_G02.1_Meningitis in mycoses	218	Y	1
219_G04.9_Encephalitis, myelitis and encephalomyelitis, unspecified	219	Y	1
220_G06.0_Intracranial abscess and granuloma	220	Y	1
221_G12.2_Motor neuron disease	221	Y	1
222_G20_Parkinson's disease	222	Y	1
223_G25.3_Myoclonus	223	Y	1
224_G25.9_Extrapyramidal and movement disorder, unspecified	224	Y	1
225_G30.9_Alzheimer's disease, unspecified	225	Y	1
226_G35_Multiple sclerosis	226	Y	1
227_G40.30_Generalised idiopathic epilepsy and epileptic syndromes, without mention of intractable epilepsy	227	Y	1
228_G40.50_Special epileptic syndromes, without mention of intractable epilepsy	228	Y	1
229_G40.90_Epilepsy, unspecified, without mention of intractable epilepsy	229	Y	1
230_G41.0_Grand mal status epilepticus	230	Y	1
231_G41.2_Complex partial status epilepticus	231	Y	1
232_G43.8_Other migraine	232	N	0
233_G43.9_Migraine, unspecified	233	N	0
234_G44.2_Tension-type headache	234	N	0
235_G44.3_Chronic post traumatic headache	235	Y	1
236_G45.9_Transient cerebral ischaemic attack, unspecified	236	Y	1
237_G47.0_Disorders of initiating and maintaining sleep [insomnias]	237	N	0
238_G47.30_Sleep apnoea, unspecified	238	Y	1
239_G47.9_Sleep disorder, unspecified	239	N	0
240_G50.0_Trigeminal neuralgia	240	N	0
241_G51.0_Bell's palsy	241	N	0
242_G51.9_Disorder of facial nerve, unspecified	242	N	0
243_G52.9_Cranial nerve disorder, unspecified	243	Y	1
244_G54.0_Brachial plexus disorders	244	N	0
245_G56.0_Carpal tunnel syndrome	245	N	0
246_G57.3_Lesion of lateral popliteal nerve	246	Y	1
247_G60.9_Hereditary and idiopathic neuropathy, unspecified	247	Y	1
248_G62.2_Polyneuropathy due to other toxic agents	248	Y	1
249_G70.0_Myasthenia gravis	249	Y	1
250_G71.0_Muscular dystrophy	250	Y	1
251_G80.9_Cerebral palsy, unspecified	251	Y	1
252_G81.9_Hemiplegia, unspecified	252	Y	1
253_G82.20_Paraplegia, unspecified, unspecified	253	Y	1
254_G82.50_Tetraplegia, unspecified, unspecified	254	Y	1
255_G83.9_Paralytic syndrome, unspecified	255	Y	1
256_G90.9_Disorder of autonomic nervous system, unspecified	256	Y	1
257_G91.1_Obstructive hydrocephalus	257	Y	1
258_G93.0_Cerebral cysts	258	Y	1
259_G93.1_Anoxic brain damage, not elsewhere classified	259	Y	1
260_G93.2_Benign intracranial hypertension	260	Y	1
261_G93.4_Encephalopathy, unspecified	261	Y	1
262_G93.5_Compression of brain	262	Y	1
263_G93.6_Cerebral oedema	263	Y	1
264_G95.9_Disease of spinal cord, unspecified	264	Y	1
265_G97.1_Other reaction to spinal and lumbar puncture	265	Y	1
266_H00.0_Hordeolum and other deep inflammation of eyelid	266	N	0
267_H00.1_Chalazion	267	N	0
268_H01.0_Blepharitis	268	N	0
269_H01.1_Noninfectious dermatoses of eyelid	269	N	0
270_H01.9_Inflammation of eyelid, unspecified	270	N	0
271_H02.4_Ptosis of eyelid	271	N	0
272_H04.1_Other disorders of lacrimal gland	272	N	0
273_H04.3_Acute and unspecified inflammation of lacrimal passages	273	N	0
274_H04.5_Stenosis and insufficiency of lacrimal passages	274	N	0
275_H05.0_Acute inflammation of orbit	275	Y	1
276_H05.1_Chronic inflammatory disorders of orbit	276	Y	1
277_H10.0_Mucopurulent conjunctivitis	277	N	0
278_H10.3_Acute conjunctivitis, unspecified	278	N	0
279_H10.8_Other conjunctivitis	279	N	0
280_H10.9_Conjunctivitis, unspecified	280	N	0
281_H11.0_Pterygium	281	N	0
282_H11.3_Conjunctival haemorrhage	282	N	0
283_H11.4_Other conjunctival vascular disorders and cysts	283	N	0
284_H15.0_Scleritis	284	N	0
285_H16.0_Corneal ulcer	285	N	0
286_H16.1_Other superficial keratitis without conjunctivitis	286	N	0
287_H16.9_Keratitis, unspecified	287	N	0
288_H20.9_Iridocyclitis, unspecified	288	N	0
289_H21.0_Hyphaema	289	N	0
290_H25.9_Senile cataract, unspecified	290	Y	1
291_H26.1_Traumatic cataract	291	Y	1
292_H26.9_Cataract, unspecified	292	Y	1
293_H27.1_Dislocation of lens	293	Y	1
294_H33.0_Retinal detachment with retinal break	294	Y	1
295_H33.2_Serous retinal detachment	295	Y	1
296_H33.3_Retinal breaks without detachment	296	Y	1
297_H35.6_Retinal haemorrhage	297	Y	1
298_H40.1_Primary open-angle glaucoma	298	Y	1
299_H40.9_Glaucoma, unspecified	299	Y	1
300_H43.1_Vitreous haemorrhage	300	Y	1
301_H43.3_Other vitreous opacities	301	Y	1
302_H43.8_Other disorders of vitreous body	302	Y	1
303_H44.7_Retained (old) intraocular foreign body, nonmagnetic	303	Y	1
304_H46_Optic neuritis	304	Y	1
305_H47.1_Papilloedema, unspecified	305	Y	1
306_H51.8_Other specified disorders of binocular movement	306	Y	1
307_H53.0_Amblyopia ex anopsia	307	Y	1
308_H53.1_Subjective visual disturbances	308	Y	1
309_H53.2_Diplopia	309	Y	1
310_H53.8_Other visual disturbances	310	Y	1
311_H54.3_Mild or no visual impairment, binocular	311	Y	1
312_H54.4_Blindness, monocular	312	Y	1
313_H55_Nystagmus and other irregular eye movements	313	Y	1
314_H57.1_Ocular pain	314	Y	1
315_H57.8_Other specified disorders of eye and adnexa	315	N	0
316_H57.9_Disorder of eye and adnexa, unspecified	316	N	0
317_H60.3_Other infective otitis externa	317	N	0
318_H61.2_Impacted cerumen	318	N	0
319_H65.3_Chronic mucoid otitis media	319	N	0
320_H66.0_Acute suppurative otitis media	320	N	0
321_H66.3_Other chronic suppurative otitis media	321	N	0
322_H66.9_Otitis media, unspecified	322	N	0
323_H69.8_Other specified disorders of Eustachian tube	323	N	0
324_H70.9_Mastoiditis, unspecified	324	Y	1
325_H71_Cholesteatoma of middle ear	325	N	0
326_H72.9_Perforation of tympanic membrane, unspecified	326	N	0
327_H73.0_Acute myringitis	327	N	0
328_H81.0_Meniere's disease	328	N	0
329_H81.1_Benign paroxysmal vertigo	329	N	0
330_H81.2_Vestibular neuronitis	330	N	0
331_H83.0_Labyrinthitis	331	N	0
332_H91.9_Hearing loss, unspecified	332	Y	1
333_H92.0_Otalgia	333	N	0
334_H92.1_Otorrhoea	334	N	0
335_H93.1_Tinnitus	335	N	0
336_H93.8_Other specified disorders of ear	336	N	0
337_I00_Rheumatic fever without mention of heart involvement	337	N	0
338_I01.1_Acute rheumatic endocarditis	338	Y	1
339_I01.9_Acute rheumatic heart disease, unspecified	339	Y	1
340_I02.9_Rheumatic chorea without heart involvement	340	Y	1
341_I05.0_Mitral stenosis	341	Y	1
342_I08.0_Disorders of both mitral and aortic valves	342	Y	1
343_I09.1_Rheumatic diseases of endocardium, valve unspecified	343	Y	1
344_I10_Essential (primary) hypertension	344	N	0
345_I11.0_Hypertensive heart disease with (congestive) heart failure	345	Y	1
346_I12.9_Hypertensive kidney disease without kidney failure	346	Y	1
347_I15.8_Other secondary hypertension	347	Y	1
348_I20.0_Unstable angina	348	Y	1
349_I20.1_Angina pectoris with documented spasm	349	Y	1
350_I20.8_Other forms of angina pectoris	350	Y	1
351_I21.3_Acute transmural myocardial infarction of unspecified site	351	Y	1
352_I24.0_Coronary thrombosis not resulting in myocardial infarction	352	Y	1
353_I25.10_Atherosclerotic heart disease, of unspecified vessel	353	Y	1
354_I25.2_Old myocardial infarction	354	Y	1
355_I25.8_Other forms of chronic ischaemic heart disease	355	Y	1
356_I25.9_Chronic ischaemic heart disease, unspecified	356	Y	1
357_I26.9_Pulmonary embolism without mention of acute cor pulmonale	357	Y	1
358_I27.0_Primary pulmonary hypertension	358	Y	1
359_I27.9_Pulmonary heart disease, unspecified	359	Y	1
360_I30.9_Acute pericarditis, unspecified	360	Y	1
361_I31.9_Disease of pericardium, unspecified	361	Y	1
362_I33.0_Acute and subacute infective endocarditis	362	Y	1
363_I34.9_Nonrheumatic mitral valve disorder, unspecified	363	Y	1
364_I35.9_Aortic valve disorder, unspecified	364	Y	1
365_I40.9_Acute myocarditis, unspecified	365	Y	1
366_I42.8_Other cardiomyopathies	366	Y	1
367_I42.9_Cardiomyopathy, unspecified	367	Y	1
368_I44.0_Atrioventricular block, first degree	368	Y	1
369_I44.1_Atrioventricular block, second degree	369	Y	1
370_I44.2_Atrioventricular block, complete	370	Y	1
371_I44.3_Other and unspecified atrioventricular block	371	Y	1
372_I44.7_Left bundle-branch block, unspecified	372	Y	1
373_I45.6_Pre-excitation syndrome	373	Y	1
374_I46.9_Cardiac arrest, unspecified	374	Y	1
375_I47.1_Supraventricular tachycardia	375	Y	1
376_I47.2_Ventricular tachycardia	376	Y	1
377_I47.9_Paroxysmal tachycardia, unspecified	377	Y	1
378_I48_Atrial fibrillation and flutter	378	Y	1
379_I49.1_Atrial premature depolarisation	379	Y	1
380_I49.5_Sick sinus syndrome	380	Y	1
381_I49.8_Other specified cardiac arrhythmias	381	Y	1
382_I49.9_Cardiac arrhythmia, unspecified	382	Y	1
383_I50.0_Congestive heart failure	383	Y	1
384_I50.1_Left ventricular failure	384	Y	1
385_I50.9_Heart failure, unspecified	385	Y	1
386_I51.7_Cardiomegaly	386	Y	1
387_I51.9_Heart disease, unspecified	387	Y	1
388_I60.9_Subarachnoid haemorrhage, unspecified	388	Y	1
389_I61.9_Intracerebral haemorrhage, unspecified	389	Y	1
390_I62.0_Subdural haemorrhage (acute)(nontraumatic)	390	Y	1
391_I62.9_Intracranial haemorrhage (nontraumatic), unspecified	391	Y	1
392_I63.5_Cerebral infarction due to unspecified occlusion or stenosis of cerebral arteries	392	Y	1
393_I64_Stroke, not specified as haemorrhage or infarction	393	Y	1
394_I66.9_Occlusion and stenosis of unspecified cerebral artery	394	Y	1
395_I67.4_Hypertensive encephalopathy	395	Y	1
396_I67.8_Other specified cerebrovascular diseases	396	Y	1
397_I67.9_Cerebrovascular disease, unspecified	397	Y	1
398_I69.8_Sequelae of other and unspecified cerebrovascular diseases	398	Y	1
399_I71.00_Dissection of aorta, unspecified site	399	Y	1
400_I71.2_Thoracic aortic aneurysm, without mention of rupture	400	Y	1
401_I71.3_Abdominal aortic aneurysm, ruptured	401	Y	1
402_I71.4_Abdominal aortic aneurysm, without mention of rupture	402	Y	1
403_I73.0_Raynaud's syndrome	403	N	0
404_I73.9_Peripheral vascular disease, unspecified	404	N	0
405_I74.2_Embolism and thrombosis of arteries of upper extremities	405	Y	1
406_I74.3_Embolism and thrombosis of arteries of lower extremities	406	Y	1
407_I74.9_Embolism and thrombosis of unspecified artery	407	Y	1
408_I77.6_Arteritis, unspecified	408	Y	1
409_I80.0_Phlebitis and thrombophlebitis of superficial vessels of lower extremities	409	N	0
410_I80.1_Phlebitis and thrombophlebitis of femoral vein	410	N	0
411_I80.3_Phlebitis and thrombophlebitis of lower extremities, unspecified	411	N	0
412_I80.9_Phlebitis and thrombophlebitis of unspecified site	412	N	0
413_I82.8_Embolism and thrombosis of other specified veins	413	N	0
414_I83.0_Varicose veins of lower extremities with ulcer	414	N	0
415_I83.9_Varicose veins of lower extremities without ulcer or inflammation	415	N	0
416_I84.0_Internal thrombosed haemorrhoids	416	N	0
417_I84.1_Internal haemorrhoids with other complications	417	N	0
418_I84.2_Internal haemorrhoids without complication	418	N	0
419_I84.3_External thrombosed haemorrhoids	419	N	0
420_I84.4_External haemorrhoids with other complications	420	N	0
421_I84.5_External haemorrhoids without complication	421	N	0
422_I84.7_Unspecified thrombosed haemorrhoids	422	N	0
423_I84.8_Unspecified haemorrhoids with other complications	423	N	0
424_I84.9_Unspecified haemorrhoids without complication	424	N	0
425_I85.0_Oesophageal varices with bleeding	425	Y	1
426_I87.2_Venous insufficiency (chronic)(peripheral)	426	Y	1
427_I88.0_Nonspecific mesenteric lymphadenitis	427	N	0
428_I88.9_Nonspecific lymphadenitis, unspecified	428	N	0
429_I89.0_Lymphoedema, not elsewhere classified	429	N	0
430_I89.1_Lymphangitis	430	N	0
431_I95.1_Orthostatic hypotension	431	Y	1
432_I95.8_Other hypotension	432	Y	1
433_I97.9_Postprocedural disorder of circulatory system, unspecified	433	Y	1
434_I99_Other and unspecified disorders of circulatory system	434	Y	1
435_J00_Acute nasopharyngitis [common cold]	435	N	0
436_J01.0_Acute maxillary sinusitis	436	N	0
437_J01.1_Acute frontal sinusitis	437	N	0
438_J01.9_Acute sinusitis, unspecified	438	N	0
439_J02.0_Streptococcal pharyngitis	439	N	0
440_J02.9_Acute pharyngitis, unspecified	440	N	0
441_J03.9_Acute tonsillitis, unspecified	441	N	0
442_J04.0_Acute laryngitis	442	N	0
443_J04.1_Acute tracheitis	443	Y	1
444_J05.0_Acute obstructive laryngitis [croup]	444	N	0
445_J05.1_Acute epiglottitis	445	Y	1
446_J06.8_Other acute upper respiratory infections of multiple sites	446	N	0
447_J06.9_Acute upper respiratory infection, unspecified	447	N	0
448_J10.0_Influenza with pneumonia, other influenza virus identified	448	N	0
449_J10.1_Influenza with other respiratory manifestations, other influenza virus identified	449	N	0
450_J12.9_Viral pneumonia, unspecified	450	N	0
451_J13_Pneumonia due to Streptococcus pneumoniae	451	N	0
452_J15.9_Bacterial pneumonia, unspecified	452	N	0
453_J18.0_Bronchopneumonia, unspecified	453	N	0
454_J18.8_Other pneumonia, organism unspecified	454	N	0
455_J20.9_Acute bronchitis, unspecified	455	N	0
456_J21.9_Acute bronchiolitis, unspecified	456	N	0
457_J30.4_Allergic rhinitis, unspecified	457	N	0
458_J31.0_Chronic rhinitis	458	N	0
459_J32.9_Chronic sinusitis, unspecified	459	N	0
460_J33.9_Nasal polyp, unspecified	460	N	0
461_J34.8_Other specified disorders of nose and nasal sinuses	461	N	0
462_J35.1_Hypertrophy of tonsils	462	N	0
463_J35.3_Hypertrophy of tonsils with hypertrophy of adenoids	463	N	0
464_J36_Peritonsillar abscess	464	Y	1
465_J39.2_Other diseases of pharynx	465	N	0
466_J42_Unspecified chronic bronchitis	466	N	0
467_J43.8_Other emphysema	467	N	0
468_J44.0_Chronic obstructive pulmonary disease with acute lower respiratory infection	468	N	0
469_J44.8_Other specified chronic obstructive pulmonary disease	469	N	0
470_J44.9_Chronic obstructive pulmonary disease, unspecified	470	N	0
471_J45.9_Asthma, unspecified	471	N	0
472_J47_Bronchiectasis	472	N	0
473_J68.3_Other acute and subacute respiratory conditions due to chemicals, gases, fumes and vapours	473	N	0
474_J69.0_Pneumonitis due to food and vomit	474	Y	1
475_J81_Pulmonary oedema	475	Y	1
476_J85.2_Abscess of lung without pneumonia	476	Y	1
477_J86.9_Pyothorax without fistula	477	Y	1
478_J90_Pleural effusion, not elsewhere classified	478	Y	1
479_J93.1_Other spontaneous pneumothorax	479	Y	1
480_J95.0_Tracheostomy malfunction	480	Y	1
481_J95.1_Acute pulmonary insufficiency following thoracic surgery	481	Y	1
482_J96.9_Respiratory failure, unspecified	482	Y	1
483_J98.1_Pulmonary collapse	483	Y	1
484_J98.2_Interstitial emphysema	484	N	0
485_J98.4_Other disorders of lung	485	N	0
486_J98.5_Diseases of mediastinum, not elsewhere classified	486	Y	1
487_J98.8_Other specified respiratory disorders	487	N	0
488_J98.9_Respiratory disorder, unspecified	488	N	0
489_K00.6_Disturbances in tooth eruption	489	N	0
490_K00.7_Teething syndrome	490	N	0
491_K02.9_Dental caries, unspecified	491	Y	1
492_K04.4_Acute apical periodontitis of pulpal origin	492	N	0
493_K04.7_Periapical abscess without sinus	493	N	0
494_K05.0_Acute gingivitis	494	N	0
495_K05.1_Chronic gingivitis	495	Y	1
496_K05.2_Acute periodontitis	496	N	0
497_K05.5_Other periodontal diseases	497	N	0
498_K05.6_Periodontal disease, unspecified	498	N	0
499_K07.6_Temporomandibular joint disorders	499	N	0
500_K08.1_Loss of teeth due to accident, extraction or local periodontal disease	500	N	0
501_K08.88_Other specified disorders of teeth and supporting structures	501	N	0
502_K08.9_Disorder of teeth and supporting structures, unspecified	502	N	0
503_K10.9_Disease of jaws, unspecified	503	N	0
504_K11.2_Sialoadenitis	504	N	0
505_K11.5_Sialolithiasis	505	N	0
506_K11.7_Disturbances of salivary secretion	506	N	0
507_K12.0_Recurrent oral aphthae	507	N	0
508_K12.1_Other forms of stomatitis	508	N	0
509_K12.2_Cellulitis and abscess of mouth	509	Y	1
510_K13.0_Diseases of lips	510	N	0
511_K13.2_Leukoplakia and other disturbances of oral epithelium, including tongue	511	N	0
512_K13.7_Other and unspecified lesions of oral mucosa	512	N	0
513_K14.0_Glossitis	513	N	0
514_K14.6_Glossodynia	514	N	0
515_K20_Oesophagitis	515	N	0
516_K21.0_Gastro-oesophageal reflux disease with oesophagitis	516	N	0
517_K21.9_Gastro-oesophageal reflux disease without oesophagitis	517	N	0
518_K22.0_Achalasia of cardia	518	Y	1
519_K22.2_Oesophageal obstruction	519	Y	1
520_K22.4_Dyskinesia of oesophagus	520	Y	1
521_K22.6_Gastro-oesophageal laceration-haemorrhage syndrome	521	Y	1
522_K25.0_Gastric ulcer, acute with haemorrhage	522	Y	1
523_K25.1_Gastric ulcer, acute with perforation	523	Y	1
524_K25.2_Gastric ulcer, acute with both haemorrhage and perforation	524	Y	1
525_K25.3_Gastric ulcer, acute without haemorrhage or perforation	525	N	0
526_K25.4_Gastric ulcer, chronic or unspecified with haemorrhage	526	Y	1
527_K25.9_Gastric ulcer, unspecified as acute or chronic, without haemorrhage or perforation	527	N	0
528_K27.9_Peptic ulcer, unspecified as acute or chronic, without haemorrhage or perforation	528	N	0
529_K29.1_Other acute gastritis	529	N	0
530_K29.20_Alcoholic gastritis, without mention of haemorrhage	530	N	0
531_K29.70_Gastritis, unspecified, without mention of haemorrhage	531	N	0
532_K29.80_Duodenitis, without mention of haemorrhage	532	N	0
533_K30_Functional dyspepsia	533	N	0
534_K35.8_Acute appendicitis, other and unspecified	534	Y	1
535_K36_Other appendicitis	535	Y	1
536_K40.20_Bilateral inguinal hernia, without obstruction or gangrene, not specified as recurrent	536	N	0
537_K40.21_Bilateral inguinal hernia, without obstruction or gangrene, recurrent	537	N	0
538_K40.30_Unilateral or unspecified inguinal hernia, with obstruction, without gangrene, not specified as recurrent	538	Y	1
539_K40.90_Unilateral or unspecified inguinal hernia, without obstruction or gangrene, not specified as recurrent	539	N	0
540_K40.91_Unilateral or unspecified inguinal hernia, without obstruction or gangrene, recurrent	540	N	0
541_K41.9_Unilateral or unspecified femoral hernia, without obstruction or gangrene	541	Y	1
542_K42.0_Umbilical hernia with obstruction, without gangrene	542	Y	1
543_K42.9_Umbilical hernia without obstruction or gangrene	543	N	0
544_K43.0_Incisional hernia with obstruction, without gangrene	544	Y	1
545_K43.9_Other and unspecified ventral hernia without obstruction or gangrene	545	N	0
546_K44.9_Diaphragmatic hernia without obstruction or gangrene	546	Y	1
547_K46.9_Unspecified abdominal hernia without obstruction or gangrene	547	N	0
548_K50.9_Crohn's disease, unspecified	548	N	0
549_K51.9_Ulcerative colitis, unspecified	549	N	0
550_K52.9_Noninfective gastroenteritis and colitis, unspecified	550	N	0
551_K56.0_Paralytic ileus	551	Y	1
552_K56.1_Intussusception	552	Y	1
553_K56.2_Volvulus	553	Y	1
554_K56.4_Other impaction of intestine	554	Y	1
555_K56.6_Other and unspecified intestinal obstruction	555	Y	1
556_K57.90_Diverticulosis of intestine, part unspecified, without perforation, abscess or mention of haemorrhage	556	N	0
557_K57.92_Diverticulitis of intestine, part unspecified, without perforation, abscess or mention of haemorrhage	557	Y	1
558_K58.9_Irritable bowel syndrome without diarrhoea	558	N	0
559_K59.0_Constipation	559	N	0
560_K60.2_Anal fissure, unspecified	560	N	0
561_K60.3_Anal fistula	561	Y	1
562_K61.0_Anal abscess	562	Y	1
563_K62.3_Rectal prolapse	563	Y	1
564_K62.5_Haemorrhage of anus and rectum	564	Y	1
565_K62.8_Other specified diseases of anus and rectum	565	N	0
566_K63.1_Perforation of intestine (nontraumatic)	566	Y	1
567_K65.0_Acute peritonitis	567	Y	1
568_K65.9_Peritonitis, unspecified	568	Y	1
569_K66.0_Peritoneal adhesions	569	Y	1
570_K70.1_Alcoholic hepatitis	570	Y	1
571_K70.3_Alcoholic cirrhosis of liver	571	Y	1
572_K72.0_Acute and subacute hepatic failure	572	Y	1
573_K72.9_Hepatic failure, unspecified	573	Y	1
574_K73.9_Chronic hepatitis, unspecified	574	Y	1
575_K74.6_Other and unspecified cirrhosis of liver	575	Y	1
576_K75.0_Abscess of liver	576	Y	1
577_K75.9_Inflammatory liver disease, unspecified	577	Y	1
578_K76.6_Portal hypertension	578	Y	1
579_K76.8_Other specified diseases of liver	579	Y	1
580_K76.9_Liver disease, unspecified	580	Y	1
581_K80.20_Calculus of gallbladder without cholecystitis, without mention of obstruction	581	Y	1
582_K81.0_Acute cholecystitis	582	Y	1
583_K81.8_Other cholecystitis	583	Y	1
584_K81.9_Cholecystitis, unspecified	584	Y	1
585_K83.0_Cholangitis	585	Y	1
586_K83.9_Disease of biliary tract, unspecified	586	Y	1
587_K85.9_Acute pancreatitis, unspecified	587	Y	1
588_K86.1_Other chronic pancreatitis	588	Y	1
589_K86.2_Cyst of pancreas	589	Y	1
590_K91.9_Postprocedural disorder of digestive system, unspecified	590	Y	1
591_K92.0_Haematemesis	591	Y	1
592_K92.1_Melaena	592	Y	1
593_K92.2_Gastrointestinal haemorrhage, unspecified	593	Y	1
594_L01.0_Impetigo [any organism] [any site]	594	N	0
595_L02.0_Cutaneous abscess, furuncle and carbuncle of face	595	N	0
596_L02.1_Cutaneous abscess, furuncle and carbuncle of neck	596	N	0
597_L02.2_Cutaneous abscess, furuncle and carbuncle of trunk	597	N	0
598_L02.4_Cutaneous abscess, furuncle and carbuncle of limb	598	N	0
599_L02.9_Cutaneous abscess, furuncle and carbuncle, unspecified	599	N	0
600_L03.01_Cellulitis of finger	600	N	0
601_L03.02_Cellulitis of toe	601	N	0
602_L03.10_Cellulitis of upper limb	602	N	0
603_L03.11_Cellulitis of lower limb	603	N	0
604_L03.2_Cellulitis of face	604	N	0
605_L03.3_Cellulitis of trunk	605	N	0
606_L03.8_Cellulitis of other sites	606	N	0
607_L03.9_Cellulitis, unspecified	607	N	0
608_L04.9_Acute lymphadenitis, unspecified	608	N	0
609_L05.0_Pilonidal cyst with abscess	609	N	0
610_L05.9_Pilonidal cyst without abscess	610	N	0
611_L08.0_Pyoderma	611	Y	1
612_L08.9_Local infection of skin and subcutaneous tissue, unspecified	612	N	0
613_L13.9_Bullous disorder, unspecified	613	N	0
614_L20.8_Other atopic dermatitis	614	N	0
615_L21.9_Seborrhoeic dermatitis, unspecified	615	N	0
616_L22_Diaper [napkin] dermatitis	616	N	0
617_L23.2_Allergic contact dermatitis due to cosmetics	617	N	0
618_L23.3_Allergic contact dermatitis due to drugs in contact with skin	618	N	0
619_L23.7_Allergic contact dermatitis due to plants, except food	619	N	0
620_L23.9_Allergic contact dermatitis, unspecified cause	620	N	0
621_L24.0_Irritant contact dermatitis due to detergents	621	N	0
622_L24.2_Irritant contact dermatitis due to solvents	622	N	0
623_L25.8_Unspecified contact dermatitis due to other agents	623	N	0
624_L27.0_Generalised skin eruption due to drugs and medicaments	624	N	0
625_L27.2_Dermatitis due to ingested food	625	N	0
626_L29.9_Pruritus, unspecified	626	N	0
627_L30.9_Dermatitis, unspecified	627	N	0
628_L40.8_Other psoriasis	628	N	0
629_L50.0_Allergic urticaria	629	N	0
630_L50.1_Idiopathic urticaria	630	N	0
631_L50.2_Urticaria due to cold and heat	631	N	0
632_L50.9_Urticaria, unspecified	632	N	0
633_L55.8_Other sunburn	633	N	0
634_L57.0_Actinic keratosis	634	N	0
635_L60.0_Ingrowing nail	635	N	0
636_L60.9_Nail disorder, unspecified	636	N	0
637_L68.8_Other hypertrichosis	637	N	0
638_L72.1_Trichilemmal cyst	638	N	0
639_L73.2_Hidradenitis suppurativa	639	N	0
640_L74.0_Miliaria rubra	640	N	0
641_L89.9_Pressure injury, unspecified stage	641	N	0
642_L92.3_Foreign body granuloma of skin and subcutaneous tissue	642	N	0
643_L93.0_Discoid lupus erythematosus	643	N	0
644_L97_Ulcer of lower limb, not elsewhere classified	644	N	0
645_L98.0_Pyogenic granuloma	645	Y	1
646_L98.4_Chronic ulcer of skin, not elsewhere classified	646	N	0
647_L98.8_Other specified disorders of skin and subcutaneous tissue	647	N	0
648_L98.9_Disorder of skin and subcutaneous tissue, unspecified	648	N	0
649_M00.91_Pyogenic arthritis, unspecified, shoulder region	649	Y	1
650_M00.92_Pyogenic arthritis, unspecified, upper arm	650	Y	1
651_M00.93_Pyogenic arthritis, unspecified, forearm	651	Y	1
652_M00.94_Pyogenic arthritis, unspecified, hand	652	Y	1
653_M00.95_Pyogenic arthritis, unspecified, pelvic region and thigh	653	Y	1
654_M00.96_Pyogenic arthritis, unspecified, lower leg	654	Y	1
655_M00.97_Pyogenic arthritis, unspecified, ankle and foot	655	Y	1
656_M00.98_Pyogenic arthritis, unspecified, other site	656	Y	1
657_M02.99_Reactive arthropathy, unspecified, site unspecified	657	N	0
658_M06.99_Rheumatoid arthritis, unspecified, site unspecified	658	N	0
659_M10.09_Idiopathic gout, site unspecified	659	N	0
660_M10.99_Gout, unspecified, site unspecified	660	N	0
661_M11.99_Crystal arthropathy, unspecified, site unspecified	661	N	0
662_M13.0_Polyarthritis, unspecified	662	N	0
663_M13.17_Monoarthritis, not elsewhere classified, ankle and foot	663	N	0
664_M13.96_Arthritis, unspecified, lower leg	664	N	0
665_M13.99_Arthritis, unspecified, site unspecified	665	N	0
666_M19.99_Arthrosis, unspecified, site unspecified	666	N	0
667_M20.0_Deformity of finger(s)	667	N	0
668_M21.99_Acquired deformity of limb, unspecified, site unspecified	668	Y	1
669_M23.39_Other derangements of unspecified meniscus	669	N	0
670_M23.49_Loose body, unspecified ligament or unspecified meniscus	670	N	0
671_M23.89_Other internal derangements of knee, unspecified ligament or unspecified meniscus	671	N	0
672_M23.99_Unspecified internal derangement of unspecified ligament or unspecified meniscus	672	N	0
673_M24.41_Recurrent dislocation and subluxation of joint, shoulder region	673	N	0
674_M25.09_Haemarthrosis, site unspecified	674	Y	1
675_M25.40_Effusion of joint, multiple sites	675	N	0
676_M25.41_Effusion of joint, shoulder region	676	N	0
677_M25.42_Effusion of joint, upper arm	677	N	0
678_M25.43_Effusion of joint, forearm	678	N	0
679_M25.44_Effusion of joint, hand	679	N	0
680_M25.46_Effusion of joint, lower leg	680	N	0
681_M25.47_Effusion of joint, ankle and foot	681	N	0
682_M25.48_Effusion of joint, other site	682	N	0
683_M25.49_Effusion of joint, site unspecified	683	N	0
684_M25.50_Pain in a joint, multiple sites	684	N	0
685_M25.51_Pain in a joint, shoulder region	685	N	0
686_M25.52_Pain in a joint, upper arm	686	N	0
687_M25.53_Pain in a joint, forearm	687	N	0
688_M25.54_Pain in a joint, hand	688	N	0
689_M25.55_Pain in a joint, pelvic region and thigh	689	N	0
690_M25.56_Pain in a joint, lower leg	690	N	0
691_M25.57_Pain in a joint, ankle and foot	691	N	0
692_M25.59_Pain in a joint, site unspecified	692	N	0
693_M25.69_Stiffness of joint, not elsewhere classified, site unspecified	693	N	0
694_M25.85_Other specified joint disorders, pelvic region and thigh	694	N	0
695_M31.6_Other giant cell arteritis	695	N	0
696_M32.9_Systemic lupus erythematosus, unspecified	696	N	0
697_M41.29_Other idiopathic scoliosis, site unspecified	697	N	0
698_M43.52_Other recurrent vertebral subluxation, cervical region	698	Y	1
699_M43.6_Torticollis	699	N	0
700_M47.82_Other spondylosis, cervical region	700	N	0
701_M47.99_Unspecified spondylosis, site unspecified	701	N	0
702_M50.3_Other cervical disc degeneration	702	N	0
703_M51.2_Other specified intervertebral disc displacement	703	N	0
704_M51.3_Other specified intervertebral disc degeneration	704	N	0
705_M51.8_Other specified intervertebral disc disorders	705	N	0
706_M53.3_Sacrococcygeal disorders, not elsewhere classified	706	N	0
707_M53.80_Other specified dorsopathies, multiple sites in spine	707	N	0
708_M54.12_Radiculopathy, cervical region	708	N	0
709_M54.19_Radiculopathy, site unspecified	709	N	0
710_M54.2_Cervicalgia	710	N	0
711_M54.3_Sciatica	711	N	0
712_M54.5_Low back pain	712	N	0
713_M54.6_Pain in thoracic spine	713	N	0
714_M54.99_Unspecified dorsalgia, site unspecified	714	N	0
715_M60.09_Infective myositis, site unspecified	715	N	0
716_M60.29_Foreign body granuloma of soft tissue, not elsewhere classified, site unspecified	716	N	0
717_M62.89_Other specified disorders of muscle, site unspecified	717	N	0
718_M62.99_Unspecified disorder of muscle, site unspecified	718	N	0
719_M65.80_Other synovitis and tenosynovitis, multiple sites	719	N	0
720_M65.83_Other synovitis and tenosynovitis, forearm	720	N	0
721_M65.99_Unspecified synovitis and tenosynovitis, site unspecified	721	N	0
722_M66.0_Rupture of popliteal cyst	722	N	0
723_M66.59_Spontaneous rupture of unspecified tendon, site unspecified	723	Y	1
724_M67.49_Ganglion, site unspecified	724	N	0
725_M70.2_Olecranon bursitis	725	N	0
726_M70.4_Prepatellar bursitis	726	N	0
727_M70.5_Other bursitis of knee	727	N	0
728_M71.59_Other bursitis, not elsewhere classified, site unspecified	728	N	0
729_M72.2_Plantar fascial fibromatosis	729	N	0
730_M75.0_Adhesive capsulitis of shoulder	730	N	0
731_M75.1_Rotator cuff syndrome	731	N	0
732_M75.2_Bicipital tendinitis	732	N	0
733_M76.5_Patellar tendinitis	733	N	0
734_M77.0_Medial epicondylitis	734	N	0
735_M77.1_Lateral epicondylitis	735	N	0
736_M77.8_Other enthesopathies, not elsewhere classified	736	N	0
737_M77.9_Enthesopathy, unspecified	737	N	0
738_M79.19_Myalgia, site unspecified	738	N	0
739_M79.20_Neuralgia and neuritis, unspecified, multiple sites	739	N	0
740_M79.29_Neuralgia and neuritis, unspecified, site unspecified	740	N	0
741_M79.69_Pain in limb, site unspecified	741	N	0
742_M79.89_Other specified soft tissue disorders, site unspecified	742	N	0
743_M81.99_Unspecified osteoporosis, site unspecified	743	N	0
744_M84.09_Malunion of fracture, site unspecified	744	Y	1
745_M84.19_Nonunion of fracture [pseudarthrosis], site unspecified	745	Y	1
746_M85.99_Unspecified disorder of bone density and structure, site unspecified	746	N	0
747_M86.19_Other acute osteomyelitis, site unspecified	747	Y	1
748_M91.9_Juvenile osteochondrosis of hip and pelvis, unspecified	748	Y	1
749_M92.4_Juvenile osteochondrosis of patella	749	Y	1
750_M93.0_Slipped upper femoral epiphysis (nontraumatic)	750	Y	1
751_M94.0_Chondrocostal junction syndrome [Tietze]	751	N	0
752_N00.9_Acute nephritic syndrome, unspecified	752	Y	1
753_N03.9_Chronic nephritic syndrome, unspecified	753	Y	1
754_N04.9_Nephrotic syndrome, unspecified	754	Y	1
755_N10_Acute tubulo-interstitial nephritis	755	Y	1
756_N12_Tubulo-interstitial nephritis, not specified as acute or chronic	756	Y	1
757_N13.3_Other and unspecified hydronephrosis	757	Y	1
758_N13.9_Obstructive and reflux uropathy, unspecified	758	Y	1
759_N17.9_Acute kidney failure, unspecified	759	Y	1
760_N18.9_Chronic kidney disease, unspecified	760	Y	1
761_N19_Unspecified kidney failure	761	Y	1
762_N20.0_Calculus of kidney	762	Y	1
763_N20.1_Calculus of ureter	763	N	0
764_N20.9_Urinary calculus, unspecified	764	N	0
765_N21.1_Calculus in urethra	765	N	0
766_N23_Unspecified renal colic	766	N	0
767_N25.8_Other disorders resulting from impaired renal tubular function	767	Y	1
768_N28.9_Disorder of kidney and ureter, unspecified	768	N	0
769_N29.8_Other disorders of kidney and ureter in other diseases classified elsewhere	769	N	0
770_N30.0_Acute cystitis	770	N	0
771_N30.9_Cystitis, unspecified	771	N	0
772_N32.8_Other specified disorders of bladder	772	Y	1
773_N34.1_Nonspecific urethritis	773	N	0
774_N35.9_Urethral stricture, unspecified	774	Y	1
775_N36.8_Other specified disorders of urethra	775	Y	1
776_N39.0_Urinary tract infection, site not specified	776	N	0
777_N39.9_Disorder of urinary system, unspecified	777	Y	1
778_N40_Hyperplasia of prostate	778	Y	1
779_N41.9_Inflammatory disease of prostate, unspecified	779	N	0
780_N43.3_Hydrocele, unspecified	780	Y	1
781_N44_Torsion of testis	781	Y	1
782_N45.9_Orchitis, epididymitis and epididymo-orchitis without abscess	782	N	0
783_N47_Redundant prepuce, phimosis and paraphimosis	783	N	0
784_N48.1_Balanoposthitis	784	N	0
785_N48.4_Impotence of organic origin	785	N	0
786_N48.8_Other specified disorders of penis	786	N	0
787_N49.2_Inflammatory disorders of scrotum	787	N	0
788_N50.8_Other specified disorders of male genital organs	788	N	0
789_N50.9_Disorder of male genital organs, unspecified	789	N	0
790_N60.0_Solitary cyst of breast	790	N	0
791_N61_Inflammatory disorders of breast	791	N	0
792_N63_Unspecified lump in breast	792	N	0
793_N64.4_Mastodynia	793	N	0
794_N64.8_Other specified disorders of breast	794	N	0
795_N64.9_Disorder of breast, unspecified	795	N	0
796_N70.0_Acute salpingitis and oophoritis	796	Y	1
797_N70.9_Salpingitis and oophoritis, unspecified	797	Y	1
798_N71.0_Acute inflammatory disease of uterus	798	Y	1
799_N71.9_Inflammatory disease of uterus, unspecified	799	Y	1
800_N73.0_Acute parametritis and pelvic cellulitis	800	Y	1
801_N73.9_Female pelvic inflammatory disease, unspecified	801	N	0
802_N75.0_Cyst of Bartholin's gland	802	Y	1
803_N75.1_Abscess of Bartholin's gland	803	Y	1
804_N76.0_Acute vaginitis	804	N	0
805_N76.4_Abscess of vulva	805	Y	1
806_N76.8_Other specified inflammation of vagina and vulva	806	N	0
807_N77.0_Ulceration of vulva in infectious and parasitic diseases classified elsewhere	807	N	0
808_N77.1_Vaginitis, vulvitis and vulvovaginitis in infectious and parasitic diseases classified elsewhere	808	N	0
809_N80.9_Endometriosis, unspecified	809	N	0
810_N81.1_Cystocele	810	N	0
811_N81.4_Uterovaginal prolapse, unspecified	811	Y	1
812_N83.2_Other and unspecified ovarian cysts	812	N	0
813_N89.8_Other specified noninflammatory disorders of vagina	813	N	0
814_N91.2_Amenorrhoea, unspecified	814	N	0
815_N92.0_Excessive and frequent menstruation with regular cycle	815	N	0
816_N92.6_Irregular menstruation, unspecified	816	N	0
817_N93.8_Other specified abnormal uterine and vaginal bleeding	817	N	0
818_N93.9_Abnormal uterine and vaginal bleeding, unspecified	818	N	0
819_N94.0_Mittelschmerz	819	N	0
820_N94.6_Dysmenorrhoea, unspecified	820	N	0
821_N94.8_Other specified conditions associated with female genital organs and menstrual cycle	821	N	0
822_N94.9_Unspecified condition associated with female genital organs and menstrual cycle	822	N	0
823_N95.0_Postmenopausal bleeding	823	N	0
824_N95.2_Postmenopausal atrophic vaginitis	824	N	0
825_N99.8_Other postprocedural disorders of genitourinary system	825	N	0
826_O00.1_Tubal pregnancy	826	Y	1
827_O00.9_Ectopic pregnancy, unspecified	827	Y	1
828_O02.1_Missed abortion	828	Y	1
829_O03.4_Spontaneous abortion, incomplete, without complication	829	Y	1
830_O03.9_Spontaneous abortion, complete or unspecified, without complication	830	Y	1
831_O04.3_Medical abortion, incomplete, with other and unspecified complications	831	Y	1
832_O04.9_Medical abortion, complete or unspecified, without complication	832	Y	1
833_O08.0_Genital tract and pelvic infection following abortion and ectopic and molar pregnancy	833	Y	1
834_O15.9_Eclampsia, unspecified as to time period	834	Y	1
835_O20.0_Threatened abortion	835	Y	1
836_O21.0_Mild hyperemesis gravidarum	836	N	0
837_O21.9_Vomiting of pregnancy, unspecified	837	N	0
838_O26.9_Pregnancy-related condition, unspecified	838	N	0
839_O42.0_Premature rupture of membranes, onset of labour within 24 hours	839	Y	1
840_O47.0_False labour before 37 completed weeks of gestation	840	Y	1
841_O47.9_False labour, unspecified	841	Y	1
842_O72.1_Other immediate postpartum haemorrhage	842	Y	1
843_O72.2_Delayed and secondary postpartum haemorrhage	843	Y	1
844_O80_Single spontaneous delivery	844	Y	1
845_O85_Puerperal sepsis	845	Y	1
846_O90.1_Disruption of perineal obstetric wound	846	Y	1
847_O90.2_Haematoma of obstetric wound	847	Y	1
848_P05.0_Light for gestational age	848	Y	1
849_P12.0_Cephalhaematoma due to birth trauma	849	Y	1
850_P36.9_Bacterial sepsis of newborn, unspecified	850	Y	1
851_P37.50_Neonatal candidiasis, unspecified	851	Y	1
852_P59.9_Neonatal jaundice, unspecified	852	Y	1
853_P92.9_Feeding problem of newborn, unspecified	853	N	0
854_Q03.9_Congenital hydrocephalus, unspecified	854	Y	1
855_Q24.9_Congenital malformation of heart, unspecified	855	Y	1
856_Q31.5_Congenital laryngomalacia	856	Y	1
857_Q53.9_Undescended testicle, unspecified laterality	857	Y	1
858_Q61.9_Cystic kidney disease, unspecified	858	Y	1
859_Q79.1_Other and unspecified congenital malformations of diaphragm	859	Y	1
860_Q87.14_Prader-Willi syndrome	860	Y	1
861_Q87.4_Marfan's syndrome	861	Y	1
862_Q89.24_Thyroglossal cyst	862	Y	1
863_Q89.89_Other specified congenital malformations	863	Y	1
864_Q89.9_Congenital malformation, unspecified	864	Y	1
865_R00.0_Tachycardia, unspecified	865	Y	1
866_R00.2_Palpitations	866	Y	1
867_R01.1_Cardiac murmur, unspecified	867	N	0
868_R02_Gangrene, not elsewhere classified	868	Y	1
869_R03.0_Elevated blood-pressure reading, without diagnosis of hypertension	869	N	0
870_R03.1_Nonspecific low blood-pressure reading	870	N	0
871_R04.0_Epistaxis	871	N	0
872_R04.2_Haemoptysis	872	Y	1
873_R05_Cough	873	N	0
874_R06.0_Dyspnoea	874	Y	1
875_R06.1_Stridor	875	Y	1
876_R06.8_Other and unspecified abnormalities of breathing	876	Y	1
877_R07.0_Pain in throat	877	N	0
878_R07.1_Chest pain on breathing	878	Y	1
879_R07.3_Other chest pain	879	Y	1
880_R07.4_Chest pain unspecified	880	Y	1
882_R09.0_Asphyxia	882	Y	1
883_R09.1_Pleurisy	883	N	0
884_R09.2_Respiratory arrest	884	Y	1
885_R09.89_Other specified symptoms and signs involving the respiratory system	885	Y	1
886_R10.0_Acute abdomen	886	Y	1
887_R10.1_Pain localised to upper abdomen	887	Y	1
888_R10.3_Pain localised to other parts of lower abdomen	888	Y	1
889_R10.4_Other and unspecified abdominal pain	889	Y	1
890_R11_Nausea and vomiting	890	N	0
891_R12_Heartburn	891	N	0
892_R13_Dysphagia	892	N	0
893_R14_Flatulence and related conditions	893	N	0
894_R15_Faecal incontinence	894	Y	1
895_R16.0_Hepatomegaly, not elsewhere classified	895	Y	1
896_R16.1_Splenomegaly, not elsewhere classified	896	Y	1
897_R17_Unspecified jaundice	897	Y	1
898_R18_Ascites	898	Y	1
899_R19.0_Intra-abdominal and pelvic swelling, mass and lump	899	Y	1
900_R19.8_Other specified symptoms and signs involving the digestive system and abdomen	900	N	0
901_R20.2_Paraesthesia of skin	901	Y	1
902_R20.8_Other and unspecified disturbances of skin sensation	902	Y	1
903_R21_Rash and other nonspecific skin eruption	903	N	0
904_R22.0_Localised swelling, mass and lump, head	904	N	0
905_R22.9_Localised swelling, mass and lump, unspecified	905	N	0
906_R23.0_Cyanosis	906	Y	1
907_R23.1_Pallor	907	Y	1
908_R23.3_Spontaneous ecchymoses	908	N	0
909_R23.4_Changes in skin texture	909	N	0
910_R25.2_Cramp and spasm	910	N	0
911_R25.8_Other and unspecified abnormal involuntary movements	911	Y	1
912_R26.2_Difficulty in walking, not elsewhere classified	912	N	0
913_R26.8_Other and unspecified abnormalities of gait and mobility	913	N	0
914_R29.89_Other and unspecified symptoms and signs involving the musculoskeletal system	914	N	0
915_R30.0_Dysuria	915	N	0
916_R31_Unspecified haematuria	916	N	0
917_R32_Unspecified urinary incontinence	917	N	0
918_R33_Retention of urine	918	N	0
919_R34_Anuria and oliguria	919	Y	1
920_R35_Polyuria	920	N	0
921_R36_Urethral discharge	921	N	0
922_R39.1_Other difficulties with micturition	922	N	0
923_R40.0_Somnolence	923	N	0
924_R40.1_Stupor	924	Y	1
925_R40.2_Coma, unspecified	925	Y	1
926_R42_Dizziness and giddiness	926	Y	1
927_R44.3_Hallucinations, unspecified	927	Y	1
928_R45.5_Hostility	928	Y	1
929_R45.81_Suicidal ideation	929	Y	1
930_R45.89_Other symptoms and signs involving emotional state	930	N	0
931_R47.0_Dysphasia and aphasia	931	Y	1
932_R47.8_Other and unspecified speech disturbances	932	Y	1
933_R49.1_Aphonia	933	Y	1
934_R49.8_Other and unspecified voice disturbances	934	N	0
935_R50.9_Fever, unspecified	935	N	0
936_R51_Headache	936	N	0
937_R52.2_Other chronic pain	937	N	0
938_R53_Malaise and fatigue	938	N	0
939_R55_Syncope and collapse	939	Y	1
940_R56.0_Febrile convulsions	940	Y	1
941_R56.8_Other and unspecified convulsions	941	Y	1
942_R57.1_Hypovolaemic shock	942	Y	1
943_R57.8_Other shock	943	Y	1
944_R57.9_Shock, unspecified	944	Y	1
945_R58_Haemorrhage, not elsewhere classified	945	Y	1
946_R59.0_Localised enlarged lymph nodes	946	N	0
947_R59.9_Enlarged lymph nodes, unspecified	947	N	0
948_R60.0_Localised oedema	948	N	0
949_R60.9_Oedema, unspecified	949	N	0
950_R61.9_Hyperhidrosis, unspecified	950	N	0
951_R62.9_Lack of expected normal physiological development, unspecified	951	Y	1
952_R63.0_Anorexia	952	N	0
953_R63.3_Feeding difficulties and mismanagement	953	N	0
954_R63.4_Abnormal weight loss	954	Y	1
955_R63.5_Abnormal weight gain	955	Y	1
956_R64_Cachexia	956	Y	1
957_R68.1_Nonspecific symptoms peculiar to infancy	957	N	0
958_R68.8_Other specified general symptoms and signs	958	N	0
959_R69_Unknown and unspecified causes of morbidity	959	N	0
960_R78.0_Finding of alcohol in blood	960	Y	1
961_R79.8_Other specified abnormal findings of blood chemistry	961	N	0
962_R80_Isolated proteinuria	962	N	0
963_R82.1_Myoglobinuria	963	N	0
964_R94.3_Abnormal results of cardiovascular function studies	964	Y	1
965_R96.1_Death occurring less than 24 hours from onset of symptoms, not otherwise explained	965	Y	1
966_R99_Other ill-defined and unspecified causes of mortality	966	Y	1
967_S00.01_Superficial injury of scalp, abrasion	967	N	0
968_S00.02_Superficial injury of scalp, blister	968	N	0
969_S00.03_Superficial injury of scalp, insect bite	969	N	0
970_S00.04_Superficial injury of scalp, superficial foreign body (splinter)	970	N	0
971_S00.05_Superficial injury of scalp, contusion	971	N	0
972_S00.08_Superficial injury of scalp, other	972	N	0
973_S00.1_Contusion of eyelid and periocular area	973	N	0
974_S00.28_Other superficial injuries of eyelid and periocular area, other	974	N	0
975_S01.0_Open wound of scalp	975	N	0
976_S01.1_Open wound of eyelid and periocular area	976	N	0
977_S01.20_Open wound of nose, part unspecified	977	N	0
978_S01.30_Open wound of external ear, part unspecified	978	N	0
979_S01.50_Open wound of mouth, part unspecified	979	N	0
980_S01.51_Open wound of lip	980	N	0
981_S01.54_Open wound of tongue and floor of mouth	981	N	0
982_S01.81_Open wound (of any part of head) communicating with a fracture	982	N	0
983_S01.88_Open wound of other parts of head	983	N	0
984_S02.0_Fracture of vault of skull	984	Y	1
985_S02.1_Fracture of base of skull	985	Y	1
986_S02.2_Fracture of nasal bones	986	N	0
987_S02.3_Fracture of orbital floor	987	Y	1
988_S02.4_Fracture of malar and maxillary bones	988	Y	1
989_S02.5_Fracture of tooth	989	Y	1
990_S02.60_Fracture of mandible, part unspecified	990	Y	1
991_S02.8_Fractures of other skull and facial bones	991	Y	1
992_S02.9_Fracture of skull and facial bones, part unspecified	992	Y	1
993_S03.4_Sprain and strain of jaw	993	N	0
994_S04.2_Injury of trochlear nerve	994	Y	1
995_S04.5_Injury of facial nerve	995	Y	1
996_S04.6_Injury of acoustic nerve	996	Y	1
997_S05.0_Injury of conjunctiva and corneal abrasion without mention of foreign body	997	N	0
998_S05.1_Contusion of eyeball and orbital tissues	998	Y	1
999_S05.2_Ocular laceration and rupture with prolapse or loss of intraocular tissue	999	Y	1
1000_S05.3_Ocular laceration without prolapse or loss of intraocular tissue	1000	Y	1
1001_S05.5_Penetrating wound of eyeball with foreign body	1001	Y	1
1002_S05.6_Penetrating wound of eyeball without foreign body	1002	Y	1
1003_S05.8_Other injuries of eye and orbit	1003	Y	1
1004_S06.01_Loss of consciousness of unspecified duration	1004	Y	1
1005_S06.02_Loss of consciousness of brief duration [less than 30 minutes]	1005	Y	1
1006_S06.03_Loss of consciousness of moderate duration [30 minutes to 24 hours]	1006	Y	1
1007_S06.5_Traumatic subdural haemorrhage	1007	Y	1
1008_S06.6_Traumatic subarachnoid haemorrhage	1008	Y	1
1009_S06.8_Other intracranial injuries	1009	Y	1
1010_S07.0_Crushing injury of face	1010	Y	1
1011_S07.8_Crushing injury of other parts of head	1011	Y	1
1012_S09.2_Traumatic rupture of ear drum	1012	N	0
1013_S09.9_Unspecified injury of head	1013	Y	1
1014_S10.0_Contusion of throat	1014	N	0
1015_S11.21_Open wound of pharynx	1015	Y	1
1016_S11.88_Open wound of other parts of neck	1016	Y	1
1017_S12.8_Fracture of other parts of neck	1017	Y	1
1018_S12.9_Fracture of neck, part unspecified	1018	Y	1
1019_S13.10_Dislocation of cervical vertebra, level unspecified	1019	Y	1
1020_S13.4_Sprain and strain of cervical spine	1020	N	0
1021_S14.10_Injury of cervical spinal cord, unspecified	1021	Y	1
1022_S17.0_Crushing injury of larynx and trachea	1022	Y	1
1023_S17.9_Crushing injury of neck, part unspecified	1023	Y	1
1024_S19.9_Unspecified injury of neck	1024	Y	1
1025_S20.11_Other and unspecified superficial injuries of breast, abrasion	1025	N	0
1026_S20.13_Other and unspecified superficial injuries of breast, insect bite	1026	N	0
1027_S20.14_Other and unspecified superficial injuries of breast, superficial foreign body (splinter)	1027	N	0
1028_S20.18_Other and unspecified superficial injuries of breast, other	1028	N	0
1029_S20.2_Contusion of thorax	1029	N	0
1030_S21.1_Open wound of front wall of thorax	1030	N	0
1031_S21.2_Open wound of back wall of thorax	1031	N	0
1032_S22.00_Fracture of thoracic vertebra, level unspecified	1032	Y	1
1033_S22.2_Fracture of sternum	1033	Y	1
1034_S22.32_Fracture of one rib, other than first rib	1034	N	0
1035_S22.5_Flail chest	1035	Y	1
1036_S23.3_Sprain and strain of thoracic spine	1036	N	0
1037_S23.4_Sprain and strain of ribs and sternum	1037	N	0
1038_S23.5_Sprain and strain of other and unspecified parts of thorax	1038	N	0
1039_S27.0_Traumatic pneumothorax	1039	Y	1
1040_S27.1_Traumatic haemothorax	1040	Y	1
1041_S27.38_Other and unspecified injuries of lung	1041	Y	1
1042_S27.9_Injury of unspecified intrathoracic organ	1042	Y	1
1043_S30.0_Contusion of lower back and pelvis	1043	N	0
1044_S30.1_Contusion of abdominal wall	1044	N	0
1045_S31.0_Open wound of lower back and pelvis	1045	N	0
1046_S31.1_Open wound of abdominal wall	1046	N	0
1047_S31.2_Open wound of penis	1047	N	0
1048_S31.3_Open wound of scrotum and testes	1048	N	0
1049_S32.00_Fracture of lumbar vertebra, level unspecified	1049	Y	1
1050_S32.4_Fracture of acetabulum	1050	Y	1
1051_S32.5_Fracture of pubis	1051	Y	1
1052_S32.83_Fracture of pelvis, part unspecified	1052	Y	1
1053_S33.7_Sprain and strain of other and unspecified parts of lumbar spine and pelvis	1053	N	0
1054_S34.3_Injury of cauda equina	1054	Y	1
1055_S34.4_Injury of lumbosacral plexus	1055	Y	1
1056_S36.01_Haematoma of spleen	1056	Y	1
1057_S36.04_Massive parenchymal disruption of spleen	1057	Y	1
1058_S36.10_Injury of liver, unspecified	1058	Y	1
1059_S36.50_Injury of colon, part unspecified	1059	Y	1
1060_S37.00_Injury of kidney, unspecified	1060	Y	1
1061_S38.1_Crushing injury of other and unspecified parts of abdomen, lower back and pelvis	1061	Y	1
1062_S40.0_Contusion of shoulder and upper arm	1062	N	0
1063_S40.81_Abrasion of shoulder and upper arm	1063	N	0
1064_S40.83_Insect bite of shoulder and upper arm	1064	N	0
1065_S40.88_Other superficial injuries of shoulder and upper arm	1065	N	0
1066_S41.0_Open wound of shoulder	1066	N	0
1067_S42.00_Fracture of clavicle, part unspecified	1067	N	0
1068_S42.10_Fracture of scapula, part unspecified	1068	Y	1
1069_S42.20_Fracture of upper end of humerus, part unspecified	1069	N	0
1070_S42.3_Fracture of shaft of humerus	1070	N	0
1071_S42.40_Fracture of lower end of humerus, part unspecified	1071	N	0
1072_S42.41_Supracondylar fracture of humerus	1072	N	0
1073_S43.00_Dislocation of shoulder, unspecified	1073	Y	1
1074_S43.1_Dislocation of acromioclavicular joint	1074	N	0
1075_S43.2_Dislocation of sternoclavicular joint	1075	N	0
1076_S43.3_Dislocation of other and unspecified parts of shoulder girdle	1076	N	0
1077_S43.4_Sprain and strain of shoulder joint	1077	N	0
1078_S43.5_Sprain and strain of acromioclavicular joint	1078	N	0
1079_S43.6_Sprain and strain of sternoclavicular joint	1079	N	0
1080_S43.7_Sprain and strain of other and unspecified parts of shoulder girdle	1080	N	0
1081_S44.1_Injury of median nerve at upper arm level	1081	Y	1
1082_S44.2_Injury of radial nerve at upper arm level	1082	Y	1
1083_S44.3_Injury of axillary nerve	1083	Y	1
1084_S44.5_Injury of cutaneous sensory nerve at shoulder and upper arm level	1084	Y	1
1085_S45.9_Injury of unspecified blood vessel at shoulder and upper arm level	1085	Y	1
1086_S46.2_Injury of muscle and tendon of other parts of biceps	1086	N	0
1087_S46.8_Injury of other muscles and tendons at shoulder and upper arm level	1087	N	0
1088_S49.9_Unspecified injury of shoulder and upper arm	1088	N	0
1089_S50.0_Contusion of elbow	1089	N	0
1090_S50.1_Contusion of other and unspecified parts of forearm	1090	N	0
1091_S50.81_Abrasion of forearm	1091	N	0
1092_S50.82_Blister of forearm	1092	N	0
1093_S50.83_Insect bite of forearm	1093	N	0
1094_S50.84_Superficial foreign body (splinter) of forearm	1094	N	0
1095_S50.88_Other superficial injuries of forearm	1095	N	0
1096_S51.88_Open wound of other parts of forearm	1096	N	0
1097_S51.9_Open wound of forearm, part unspecified	1097	N	0
1098_S52.00_Fracture of upper end of ulna, part unspecified	1098	N	0
1099_S52.10_Fracture of upper end of radius, part unspecified	1099	N	0
1100_S52.20_Fracture of shaft of ulna, part unspecified	1100	N	0
1101_S52.30_Fracture of shaft of radius, part unspecified	1101	N	0
1102_S52.4_Fracture of shafts of both ulna and radius	1102	N	0
1103_S52.50_Fracture of lower end of radius, unspecified	1103	N	0
1104_S52.6_Fracture of lower end of both ulna and radius	1104	N	0
1105_S52.8_Fracture of other parts of forearm	1105	N	0
1106_S52.9_Fracture of forearm, part unspecified	1106	N	0
1107_S53.0_Dislocation of radial head	1107	Y	1
1108_S53.10_Dislocation of elbow, unspecified	1108	Y	1
1109_S53.18_Other dislocation of elbow	1109	Y	1
1110_S53.40_Sprain and strain of elbow, part unspecified	1110	N	0
1111_S56.2_Injury of other flexor muscle and tendon at forearm level	1111	N	0
1112_S56.5_Injury of other extensor muscle and tendon at forearm level	1112	N	0
1113_S57.9_Crushing injury of forearm, part unspecified	1113	Y	1
1114_S59.9_Unspecified injury of forearm	1114	N	0
1115_S60.0_Contusion of finger(s) without damage to nail	1115	N	0
1116_S60.1_Contusion of finger(s) with damage to nail	1116	N	0
1117_S60.81_Abrasion of wrist and hand	1117	N	0
1118_S60.82_Blister of wrist and hand	1118	N	0
1119_S60.83_Insect bite of wrist and hand	1119	N	0
1120_S60.84_Superficial foreign body (splinter) of wrist and hand	1120	N	0
1121_S60.88_Other superficial injuries of wrist and hand	1121	N	0
1122_S61.0_Open wound of finger(s) without damage to nail	1122	N	0
1123_S61.81_Open wound (of any part of wrist and hand) communicating with a fracture	1123	Y	1
1124_S61.82_Open wound (of any part of wrist and hand) communicating with a dislocation	1124	Y	1
1125_S62.0_Fracture of navicular [scaphoid] bone of hand	1125	N	0
1126_S62.10_Fracture of carpal bone, unspecified	1126	N	0
1127_S62.30_Fracture of other metacarpal bone(s), part unspecified	1127	N	0
1128_S62.50_Fracture of thumb, part unspecified	1128	N	0
1129_S63.04_Dislocation of carpometacarpal (joint)	1129	N	0
1130_S63.10_Dislocation of finger, part unspecified	1130	N	0
1131_S63.11_Dislocation of metacarpophalangeal (joint)	1131	N	0
1132_S63.50_Sprain and strain of wrist, part unspecified	1132	N	0
1133_S63.61_Sprain and strain of metacarpophalangeal (joint)	1133	N	0
1134_S63.68_Sprain and strain of other parts of finger	1134	N	0
1135_S63.7_Sprain and strain of other and unspecified parts of hand	1135	N	0
1136_S64.0_Injury of ulnar nerve at wrist and hand level	1136	N	0
1137_S64.4_Injury of digital nerve of other finger	1137	N	0
1138_S64.9_Injury of unspecified nerve at wrist and hand level	1138	N	0
1139_S66.1_Injury of flexor muscle and tendon of other finger at wrist and hand level	1139	N	0
1140_S67.0_Crushing injury of thumb and other finger(s)	1140	N	0
1141_S67.8_Crushing injury of other and unspecified parts of wrist and hand	1141	N	0
1142_S68.0_Traumatic amputation of thumb (complete)(partial)	1142	Y	1
1143_S68.1_Traumatic amputation of other single finger (complete)(partial)	1143	Y	1
1144_S69.8_Other specified injuries of wrist and hand	1144	N	0
1145_S69.9_Unspecified injury of wrist and hand	1145	N	0
1146_S70.1_Contusion of thigh	1146	N	0
1147_S70.81_Abrasion of hip and thigh	1147	N	0
1148_S70.82_Blister of hip and thigh	1148	N	0
1149_S70.83_Insect bite of hip and thigh	1149	N	0
1150_S70.84_Superficial foreign body (splinter) of hip and thigh	1150	N	0
1151_S70.88_Other superficial injuries of hip and thigh	1151	N	0
1152_S71.0_Open wound of hip	1152	N	0
1153_S72.00_Fracture of neck of femur, part unspecified	1153	Y	1
1154_S72.01_Fracture of intracapsular section of femur	1154	Y	1
1155_S72.10_Fracture of trochanteric section of femur, unspecified	1155	Y	1
1156_S72.3_Fracture of shaft of femur	1156	Y	1
1157_S72.40_Fracture of lower end of femur, part unspecified	1157	Y	1
1158_S72.9_Fracture of femur, part unspecified	1158	Y	1
1159_S73.00_Dislocation of hip, unspecified	1159	Y	1
1160_S73.10_Sprain and strain of hip, part unspecified	1160	N	0
1161_S79.9_Unspecified injury of hip and thigh	1161	N	0
1162_S80.1_Contusion of other and unspecified parts of lower leg	1162	N	0
1163_S81.0_Open wound of knee	1163	N	0
1164_S81.88_Open wound of other parts of lower leg	1164	N	0
1165_S82.0_Fracture of patella	1165	N	0
1166_S82.18_Other fracture of upper end of tibia	1166	N	0
1167_S82.28_Other fracture of shaft of tibia	1167	N	0
1168_S82.38_Other fracture of lower end of tibia	1168	N	0
1169_S82.41_Fracture of upper end of fibula	1169	N	0
1170_S82.42_Fracture of shaft of fibula	1170	N	0
1171_S82.5_Fracture of medial malleolus	1171	N	0
1172_S82.6_Fracture of lateral malleolus	1172	N	0
1173_S82.81_Bimalleolar fracture, ankle	1173	Y	1
1174_S82.82_Trimalleolar fracture, ankle	1174	Y	1
1175_S82.88_Fracture of other parts of lower leg	1175	N	0
1176_S83.0_Dislocation of patella	1176	N	0
1177_S83.10_Dislocation of knee, unspecified	1177	Y	1
1178_S83.2_Tear of meniscus, current	1178	N	0
1179_S83.3_Tear of articular cartilage of knee, current	1179	N	0
1180_S83.41_Sprain and strain of lateral collateral ligament	1180	N	0
1181_S83.44_Rupture of medial collateral ligament	1181	N	0
1182_S83.6_Sprain and strain of other and unspecified parts of knee	1182	N	0
1183_S86.1_Injury of other muscle(s) and tendon(s) of posterior muscle group at lower leg level	1183	N	0
1184_S86.8_Injury of other muscles and tendons at lower leg level	1184	N	0
1185_S87.0_Crushing injury of knee	1185	N	0
1186_S87.8_Crushing injury of other and unspecified parts of lower leg	1186	N	0
1187_S88.1_Traumatic amputation at level between knee and ankle	1187	Y	1
1188_S89.8_Other specified injuries of lower leg	1188	N	0
1189_S89.9_Unspecified injury of lower leg	1189	N	0
1190_S90.1_Contusion of toe(s) without damage to nail	1190	N	0
1191_S90.2_Contusion of toe(s) with damage to nail	1191	N	0
1192_S90.3_Contusion of other and unspecified parts of foot	1192	N	0
1193_S90.81_Abrasion of ankle and foot	1193	N	0
1194_S90.82_Blister of ankle and foot	1194	N	0
1195_S90.83_Insect bite of ankle and foot	1195	N	0
1196_S90.84_Superficial foreign body (splinter) of ankle and foot	1196	N	0
1197_S90.88_Other superficial injuries of ankle and foot	1197	N	0
1198_S91.2_Open wound of toe(s) with damage to nail	1198	N	0
1199_S91.3_Open wound of other parts of foot	1199	N	0
1200_S92.0_Fracture of calcaneus	1200	N	0
1201_S92.3_Fracture of metatarsal bone	1201	N	0
1202_S92.4_Fracture of great toe	1202	N	0
1203_S92.9_Fracture of foot, unspecified	1203	N	0
1204_S93.0_Dislocation of ankle joint	1204	Y	1
1205_S93.10_Dislocation of toe(s), unspecified	1205	N	0
1206_S93.30_Dislocation of foot, part unspecified	1206	N	0
1207_S93.40_Sprain and strain of ankle, part unspecified	1207	N	0
1208_S93.48_Sprain and strain of other parts of ankle	1208	N	0
1209_S93.5_Sprain and strain of toe(s)	1209	N	0
1210_S93.6_Sprain and strain of other and unspecified parts of foot	1210	N	0
1211_S97.0_Crushing injury of ankle	1211	Y	1
1212_S97.1_Crushing injury of toe(s)	1212	N	0
1213_S97.8_Crushing injury of other parts of ankle and foot	1213	N	0
1214_S98.1_Traumatic amputation of one toe	1214	Y	1
1215_S99.8_Other specified injuries of ankle and foot	1215	N	0
1216_T00.0_Superficial injuries involving head with neck	1216	N	0
1217_T00.9_Multiple superficial injuries, unspecified	1217	N	0
1218_T01.2_Open wounds involving multiple regions of upper limb(s)	1218	N	0
1219_T02.90_Multiple fractures, unspecified, closed	1219	N	0
1220_T02.91_Multiple fractures, unspecified, open	1220	Y	1
1221_T04.2_Crushing injuries involving multiple regions of upper limb(s)	1221	Y	1
1222_T04.9_Multiple crushing injuries, unspecified	1222	Y	1
1223_T06.2_Injuries of nerves involving multiple body regions	1223	Y	1
1224_T08.0_Fracture of spine, level unspecified, closed	1224	Y	1
1225_T09.05_Contusion of trunk, level unspecified	1225	N	0
1226_T09.2_Dislocation, sprain and strain of unspecified joint and ligament of trunk	1226	N	0
1227_T09.3_Injury of spinal cord, level unspecified	1227	Y	1
1228_T11.05_Contusion of upper limb, level unspecified	1228	N	0
1229_T13.1_Open wound of lower limb, level unspecified	1229	N	0
1230_T14.05_Contusion of unspecified body region	1230	N	0
1231_T14.21_Fracture of unspecified body region, open	1231	N	0
1232_T14.3_Dislocation, sprain and strain of unspecified body region	1232	N	0
1233_T14.6_Injury of muscles and tendons of unspecified body region	1233	N	0
1234_T14.8_Other injuries of unspecified body region	1234	N	0
1235_T14.9_Injury, unspecified	1235	N	0
1236_T15.0_Foreign body in cornea	1236	N	0
1237_T15.1_Foreign body in conjunctival sac	1237	Y	1
1238_T15.8_Foreign body in other and multiple parts of external eye	1238	N	0
1239_T16_Foreign body in ear	1239	N	0
1240_T17.0_Foreign body in nasal sinus	1240	N	0
1241_T17.2_Foreign body in pharynx	1241	Y	1
1242_T17.3_Foreign body in larynx	1242	Y	1
1243_T17.9_Foreign body in respiratory tract, part unspecified	1243	Y	1
1244_T18.0_Foreign body in mouth	1244	N	0
1245_T18.1_Foreign body in oesophagus	1245	Y	1
1246_T18.2_Foreign body in stomach	1246	Y	1
1247_T18.9_Foreign body in alimentary tract, part unspecified	1247	Y	1
1248_T19.2_Foreign body in vulva and vagina	1248	N	0
1249_T19.3_Foreign body in uterus [any part]	1249	Y	1
1250_T20.0_Burn of unspecified thickness of head and neck	1250	N	0
1251_T20.1_Erythema of head and neck	1251	N	0
1252_T20.2_Partial thickness [blisters, epidermal loss] burn of head and neck	1252	N	0
1253_T21.00_Burn of unspecified thickness of trunk, unspecified site	1253	N	0
1254_T21.20_Partial thickness [blisters, epidermal loss] burn of trunk, unspecified site	1254	N	0
1255_T22.00_Burn of unspecified thickness of shoulder and upper limb, except wrist and hand, unspecified site	1255	N	0
1256_T22.10_Erythema of shoulder and upper limb, except wrist and hand, unspecified site	1256	N	0
1257_T22.20_Partial thickness [blisters, epidermal loss] burn of shoulder and upper limb, except wrist and hand, unspecified site	1257	N	0
1258_T23.0_Burn of unspecified thickness of wrist and hand	1258	N	0
1259_T23.1_Erythema of wrist and hand	1259	N	0
1260_T23.2_Partial thickness [blisters, epidermal loss] burn of wrist and hand	1260	N	0
1261_T23.3_Full thickness burn of wrist and hand	1261	N	0
1262_T24.0_Burn of unspecified thickness of hip and lower limb, except ankle and foot	1262	N	0
1263_T24.1_Erythema of hip and lower limb, except ankle and foot	1263	N	0
1264_T24.2_Partial thickness [blisters, epidermal loss] burn of hip and lower limb, except ankle and foot	1264	N	0
1265_T24.3_Full thickness burn of hip and lower limb, except ankle and foot	1265	N	0
1266_T25.0_Burn of unspecified thickness of ankle and foot	1266	N	0
1267_T26.0_Burn of eyelid and periocular area	1267	N	0
1268_T26.1_Burn of cornea and conjunctival sac	1268	N	0
1269_T26.4_Burn of eye and adnexa, part unspecified	1269	N	0
1270_T29.0_Burns of multiple regions, unspecified thickness	1270	N	0
1271_T29.1_Burns of multiple regions, no more than erythema burns mentioned	1271	N	0
1272_T29.2_Burns of multiple regions, no more than partial thickness burns mentioned	1272	N	0
1273_T29.3_Burns of multiple regions, at least one burn of full thickness mentioned	1273	N	0
1274_T30.0_Burn of unspecified body region, unspecified thickness	1274	N	0
1275_T30.1_Erythema, body region unspecified	1275	N	0
1276_T30.2_Burn of partial thicknes, body region unspecified	1276	N	0
1277_T33.8_Superficial frostbite of ankle and foot	1277	N	0
1278_T38.3_Insulin and oral hypoglycaemic [antidiabetic] drugs	1278	N	0
1279_T39.2_Pyrazolone derivatives	1279	N	0
1280_T39.4_Antirheumatics, not elsewhere classified	1280	N	0
1281_T40.0_Opium	1281	N	0
1282_T40.4_Other synthetic narcotics	1282	N	0
1283_T40.7_Cannabis (derivatives)	1283	N	0
1284_T41.3_Local anaesthetics	1284	N	0
1285_T42.4_Benzodiazepines	1285	N	0
1286_T42.6_Other antiepileptic and sedative-hypnotic drugs	1286	N	0
1287_T43.0_Tricyclic and tetracyclic antidepressants	1287	N	0
1288_T43.60_Poisoning by unspecified psychostimulants with potential for use disorder	1288	Y	1
1289_T43.9_Psychotropic drug, unspecified	1289	N	0
1290_T44.3_Other parasympatholytics [anticholinergics and antimuscarinics] and spasmolytics, not elsewhere classified	1290	N	0
1291_T45.0_Antiallergic and antiemetic drugs	1291	N	0
1292_T45.1_Antineoplastic and immunosuppressive drugs	1292	N	0
1293_T45.4_Iron and its compounds	1293	N	0
1294_T45.5_Anticoagulants	1294	N	0
1295_T45.8_Other primarily systemic and haematological agents	1295	N	0
1296_T46.2_Other antidysrhythmic drugs, not elsewhere classified	1296	N	0
1297_T46.5_Other antihypertensive drugs, not elsewhere classified	1297	N	0
1298_T46.9_Other and unspecified agents primarily affecting the cardiovascular system	1298	N	0
1299_T47.8_Other agents primarily affecting the gastrointestinal system	1299	N	0
1300_T49.8_Other topical agents	1300	N	0
1301_T50.3_Electrolytic, caloric and water-balance agents	1301	N	0
1302_T50.4_Drugs affecting uric acid metabolism	1302	N	0
1303_T50.9_Other and unspecified drugs, medicaments and biological substances	1303	N	0
1304_T51.0_Ethanol	1304	N	0
1305_T51.8_Other alcohols	1305	N	0
1306_T52.0_Petroleum products	1306	N	0
1307_T54.3_Corrosive alkalis and alkali-like substances	1307	N	0
1308_T54.9_Corrosive substance, unspecified	1308	N	0
1309_T57.8_Other specified inorganic substances	1309	N	0
1310_T58_Toxic effect of carbon monoxide	1310	Y	1
1311_T59.8_Other specified gases, fumes and vapours	1311	N	0
1312_T59.9_Gases, fumes and vapours, unspecified	1312	N	0
1313_T60.4_Rodenticides	1313	N	0
1314_T63.0_Snake venom	1314	Y	1
1315_T63.3_Venom of spider	1315	N	0
1316_T63.4_Venom of other arthropods	1316	N	0
1317_T63.6_Toxic effect of contact with other marine animals	1317	Y	1
1318_T63.9_Toxic effect of contact with unspecified venomous animal	1318	Y	1
1319_T66_Unspecified effects of radiation	1319	N	0
1320_T67.0_Heatstroke and sunstroke	1320	N	0
1321_T67.1_Heat syncope	1321	N	0
1322_T67.2_Heat cramp	1322	N	0
1323_T67.5_Heat exhaustion, unspecified	1323	N	0
1324_T68_Hypothermia	1324	N	0
1325_T69.9_Effect of reduced temperature, unspecified	1325	N	0
1326_T71_Asphyxiation	1326	Y	1
1327_T74.9_Maltreatment syndrome, unspecified	1327	N	0
1328_T75.1_Drowning and nonfatal submersion	1328	Y	1
1329_T75.3_Motion sickness	1329	N	0
1330_T75.4_Effects of electric current	1330	N	0
1331_T75.8_Other specified effects of external causes	1331	N	0
1332_T78.0_Anaphylactic shock due to adverse food reaction	1332	Y	1
1333_T78.1_Other adverse food reactions, not elsewhere classified	1333	N	0
1334_T78.2_Anaphylactic shock, unspecified	1334	Y	1
1335_T78.3_Angioneurotic oedema	1335	N	0
1336_T78.4_Allergy, unspecified	1336	N	0
1337_T79.3_Post traumatic wound infection, not elsewhere classified	1337	N	0
1338_T79.4_Traumatic shock	1338	Y	1
1339_T79.8_Other early complications of trauma	1339	N	0
1340_T80.2_Infections following infusion, transfusion and therapeutic injection	1340	N	0
1341_T80.6_Other serum reactions	1341	Y	1
1342_T81.0_Haemorrhage and haematoma complicating a procedure, not elsewhere classified	1342	N	0
1343_T81.2_Accidental puncture and laceration during a procedure, not elsewhere classified	1343	Y	1
1344_T81.3_Disruption of operation wound, not elsewhere classified	1344	N	0
1345_T81.41_Wound infection following a procedure	1345	N	0
1346_T81.8_Other complications of procedures, not elsewhere classified	1346	N	0
1347_T81.9_Unspecified complication of procedure	1347	N	0
1348_T82.1_Mechanical complication of cardiac electronic device	1348	Y	1
1349_T82.3_Mechanical complication of other vascular grafts	1349	Y	1
1350_T82.4_Mechanical complication of vascular dialysis catheter	1350	Y	1
1351_T82.5_Mechanical complication of other cardiac and vascular devices and implants	1351	Y	1
1352_T82.7_Infection and inflammatory reaction due to other cardiac and vascular devices, implants and grafts	1352	Y	1
1353_T83.0_Mechanical complication of urinary (indwelling) catheter	1353	N	0
1354_T83.1_Mechanical complication of other urinary devices and implants	1354	N	0
1355_T83.8_Other complications of genitourinary prosthetic devices, implants and grafts	1355	N	0
1356_T85.5_Mechanical complication of gastrointestinal prosthetic devices, implants and grafts	1356	N	0
1357_T85.6_Mechanical complication of other specified internal prosthetic devices, implants and grafts	1357	N	0
1358_T85.71_Infection and inflammatory reaction due to peritoneal dialysis catheter	1358	Y	1
1359_T85.88_Other complications of internal prosthetic device, implant and graft, NEC	1359	N	0
1360_T86.1_Kidney transplant failure and rejection	1360	Y	1
1361_T86.88_Failure and rejection of other transplanted organs and tissues	1361	Y	1
1362_T88.7_Unspecified adverse effect of drug or medicament	1362	N	0
1363_T88.8_Other specified complications of surgical and medical care, not elsewhere classified	1363	N	0
1364_T89.01_Open wound with foreign body (with or without infection)	1364	N	0
1365_T89.02_Open wound with infection	1365	N	0
1366_T92.2_Sequelae of fracture at wrist and hand level	1366	N	0
1367_U06.0_Emergency use of U06.0	1367	N	0
1368_U07.1_Emergency use of U07.1	1368	N	0
1369_U07.2_Coronavirus disease 2019 [COVID-19], virus not identified	1369	N	0
1370_U07.7_Emergency use of U07.7	1370	N	0
1371_W50_Hit, struck, kicked, twisted, bitten or scratched by another person	1371	N	0
1372_W54.0_Bitten by dog	1372	N	0
1373_W55.8_Bitten or struck by other specified mammal	1373	N	0
1374_W59.0_Bitten or crushed by nonvenomous snake	1374	N	0
1375_W64_Exposure to other and unspecified animate mechanical forces	1375	N	0
1376_X99.09_Assault by knife, unspecified person	1376	N	0
1377_X99.19_Assault by razor blade, unspecified person	1377	N	0
1378_X99.99_Assault by sharp object, unspecified, unspecified person	1378	N	0
1379_Y08.09_Assault by other specified means, unspecified person	1379	N	0
1380_Z00.0_General medical examination	1380	N	0
1381_Z00.4_General psychiatric examination, not elsewhere classified	1381	N	0
1382_Z01.3_Examination of blood pressure	1382	N	0
1383_Z01.6_Radiological examination, not elsewhere classified	1383	N	0
1384_Z01.7_Laboratory examination	1384	N	0
1385_Z01.8_Other specified special examinations	1385	N	0
1386_Z02.3_Examination for recruitment to armed forces	1386	Y	1
1387_Z02.7_Issue of medical certificate	1387	N	0
1388_Z02.8_Other examinations for administrative purposes	1388	N	0
1389_Z02.9_Examination for administrative purposes, unspecified	1389	N	0
1390_Z03.2_Observation for suspected mental and behavioural disorders	1390	Y	1
1391_Z03.3_Observation for suspected nervous system disorder	1391	Y	1
1392_Z03.5_Observation for other suspected cardiovascular diseases	1392	Y	1
1393_Z03.6_Observation for suspected toxic effect from ingested substance	1393	N	0
1394_Z03.8_Observation for other suspected diseases and conditions	1394	N	0
1395_Z03.9_Observation for suspected disease or condition, unspecified	1395	N	0
1396_Z04.2_Examination and observation following work accident	1396	N	0
1397_Z04.3_Examination and observation following other accident	1397	N	0
1398_Z04.4_Examination and observation following alleged rape and seduction	1398	Y	1
1399_Z04.5_Examination and observation following other inflicted injury	1399	N	0
1400_Z04.6_General psychiatric examination, requested by authority	1400	Y	1
1401_Z04.8_Examination and observation for other specified reasons	1401	N	0
1402_Z09.0_Follow-up examination after surgery for other conditions	1402	Y	1
1403_Z09.8_Follow-up examination after other treatment for other conditions	1403	Y	1
1404_Z09.9_Follow-up examination after unspecified treatment for other conditions	1404	Y	1
1405_Z11.1_Special screening examination for respiratory tuberculosis	1405	Y	1
1406_Z11.5_Special screening examination for other viral diseases	1406	N	0
1407_Z13.8_Special screening examination for other specified diseases and disorders	1407	N	0
1408_Z13.9_Special screening examination, unspecified	1408	N	0
1409_Z20.1_Contact with and exposure to tuberculosis	1409	Y	1
1410_Z20.6_Contact with and exposure to human immunodeficiency virus [HIV]	1410	N	0
1411_Z21_Asymptomatic human immunodeficiency virus [HIV] infection status	1411	N	0
1412_Z25.8_Need for immunisation against other specified single viral diseases	1412	N	0
1413_Z26.9_Need for immunisation against unspecified infectious disease	1413	N	0
1414_Z30.5_Surveillance of contraceptive device	1414	N	0
1415_Z30.8_Other contraceptive management	1415	N	0
1416_Z32.0_Pregnancy, not (yet) confirmed	1416	Y	1
1417_Z33_Pregnant state, incidental	1417	Y	1
1418_Z36.9_Antenatal screening, unspecified	1418	Y	1
1419_Z41.8_Other procedures for purposes other than remedying health state	1419	Y	1
1420_Z43.0_Attention to tracheostomy	1420	N	0
1421_Z43.1_Attention to gastrostomy	1421	Y	1
1422_Z45.0_Adjustment and management of cardiac device	1422	Y	1
1423_Z45.2_Adjustment and management of vascular access device	1423	N	0
1424_Z45.89_Adjustment and management of other implanted devices	1424	Y	1
1425_Z46.6_Fitting and adjustment of urinary device	1425	N	0
1426_Z46.9_Fitting and adjustment of unspecified device	1426	N	0
1427_Z47.0_Follow-up care involving removal of fracture plate and other internal fixation device	1427	Y	1
1428_Z47.8_Other specified orthopaedic follow-up care	1428	Y	1
1429_Z48.0_Attention to surgical dressings and sutures	1429	N	0
1430_Z48.8_Other specified surgical follow-up care	1430	N	0
1431_Z49.1_Extracorporeal dialysis	1431	Y	1
1432_Z49.2_Other dialysis	1432	Y	1
1433_Z50.9_Care involving use of rehabilitation procedure, unspecified	1433	Y	1
1434_Z51.5_Palliative care	1434	Y	1
1435_Z51.60_Desensitisation to allergen, unspecified	1435	Y	1
1436_Z51.88_Other specified medical care	1436	N	0
1437_Z54.9_Convalescence following unspecified treatment	1437	N	0
1438_Z57.5_Occupational exposure to toxic agents in other industries	1438	N	0
1439_Z57.8_Occupational exposure to other risk-factors	1439	N	0
1440_Z59.0_Homelessness	1440	Y	1
1441_Z59.8_Other problems related to housing and economic circumstances	1441	Y	1
1442_Z60.0_Problems of adjustment to life-cycle transitions	1442	Y	1
1443_Z60.2_Living alone	1443	Y	1
1444_Z61.6_Problems related to alleged physical abuse of child	1444	Y	1
1445_Z63.4_Disappearance and death of family member	1445	Y	1
1446_Z64.0_Problems related to unwanted pregnancy	1446	Y	1
1447_Z65.9_Problem related to unspecified psychosocial circumstances	1447	Y	1
1448_Z71.1_Person with feared complaint in whom no diagnosis is made	1448	N	0
1449_Z71.3_Dietary counselling and surveillance	1449	N	0
1450_Z71.8_Other specified counselling	1450	N	0
1451_Z71.9_Counselling, unspecified	1451	N	0
1452_Z74.0_Need for assistance due to reduced mobility	1452	Y	1
1453_Z74.2_Need for assistance at home and no other household member able to render care	1453	Y	1
1454_Z75.19_Person awaiting admission to adequate facility elsewhere, unspecified	1454	Y	1
1455_Z75.5_Holiday relief care	1455	Y	1
1456_Z76.0_Issue of repeat prescription	1456	N	0
1457_Z76.2_Health supervision and care of other healthy infant and child	1457	Y	1
1458_Z76.5_Malingerer [conscious simulation]	1458	N	0
1459_Z76.8_Persons encountering health services in other specified circumstances	1459	N	0
1460_Z86.7_Personal history of diseases of the circulatory system	1460	N	0
1461_Z91.1_Personal history of noncompliance with medical treatment and regimen	1461	N	0

## Sheet: 03 Concordance
Ordered by Code	Ordered by Code	JJ	ER	consensus
12_A24.2_Subacute and chronic melioidosis	12	0	1	0
15_A38_Scarlet fever	15	1	0	0
32_A89_Unspecified viral infection of central nervous system	32	0	1	1
34_B00.5_Herpesviral ocular disease	34	1	0	0
43_B19.9_Unspecified viral hepatitis without hepatic coma	43	0	1	0
44_B24_Unspecified human immunodeficiency virus [HIV] disease	44	0	1	0
49_B33.0_Epidemic myalgia	49	0	1	1
57_B37.0_Candidal stomatitis	57	1	0	0
87_C44.9_Malignant neoplasm of skin, unspecified	87	0	1	0
103_D16.9_Benign neoplasm of bone and articular cartilage, unspecified	103	0	1	0
104_D17.9_Benign lipomatous neoplasm, unspecified	104	0	1	0
105_D18.00_Haemangioma, unspecified site	105	0	1	0
107_D25.9_Leiomyoma of uterus, unspecified	107	0	1	0
108_D32.9_Benign neoplasm of meninges, unspecified	108	0	1	1
109_D35.9_Benign neoplasm of endocrine gland, unspecified	109	0	1	1
117_D51.3_Other dietary vitamin B12 deficiency anaemia	117	0	1	0
118_D61.8_Other specified aplastic anaemias	118	0	1	0
121_D66_Hereditary factor VIII deficiency	121	0	1	0
122_D68.9_Coagulation defect, unspecified	122	0	1	0
123_D69.6_Thrombocytopenia, unspecified	123	0	1	0
125_D75.1_Secondary polycythaemia	125	0	1	0
126_D89.8_Other specified disorders involving the immune mechanism, not elsewhere classified	126	0	1	0
130_E06.1_Subacute thyroiditis	130	0	1	0
135_E10.69_Type 1 diabetes mellitus with other specified complication	135	0	1	0
136_E10.8_Type 1 diabetes mellitus with unspecified complication	136	0	1	0
140_E11.69_Type 2 diabetes mellitus with other specified complication	140	0	1	0
141_E11.8_Type 2 diabetes mellitus with unspecified complication	141	0	1	0
144_E20.9_Hypoparathyroidism, unspecified	144	0	1	0
145_E21.3_Hyperparathyroidism, unspecified	145	0	1	0
147_E27.4_Other and unspecified adrenocortical insufficiency	147	0	1	0
148_E29.9_Testicular dysfunction, unspecified	148	0	1	0
149_E46_Unspecified protein-energy malnutrition	149	0	1	0
156_E84.9_Cystic fibrosis, unspecified	156	0	1	1
157_E86_Volume depletion	157	0	1	0
158_E87.0_Hyperosmolality and hypernatraemia	158	0	1	1
159_E87.1_Hypo-osmolality and hyponatraemia	159	0	1	1
161_E87.3_Alkalosis	161	0	1	0
162_E87.4_Mixed disorder of acid-base balance	162	0	1	1
166_E87.8_Other disorders of electrolyte and fluid balance, not elsewhere classified	166	0	1	0
167_F03_Unspecified dementia	167	0	1	0
171_F06.9_Unspecified mental disorder due to brain damage and dysfunction and to physical disease	171	0	1	1
188_F20.0_Paranoid schizophrenia	188	1	0	1
189_F20.9_Schizophrenia, unspecified	189	1	0	1
193_F31.1_Bipolar affective disorder, current episode manic without psychotic symptoms	193	1	0	1
204_F43.0_Acute stress reaction	204	1	0	0
211_F50.0_Anorexia nervosa	211	1	0	1
214_F81.9_Developmental disorder of scholastic skills, unspecified	214	0	1	1
215_F91.9_Conduct disorder, unspecified	215	0	1	1
221_G12.2_Motor neuron disease	221	0	1	0
222_G20_Parkinson's disease	222	0	1	0
223_G25.3_Myoclonus	223	0	1	0
224_G25.9_Extrapyramidal and movement disorder, unspecified	224	0	1	0
225_G30.9_Alzheimer's disease, unspecified	225	0	1	0
226_G35_Multiple sclerosis	226	0	1	0
227_G40.30_Generalised idiopathic epilepsy and epileptic syndromes, without mention of intractable epilepsy	227	0	1	1
228_G40.50_Special epileptic syndromes, without mention of intractable epilepsy	228	0	1	1
229_G40.90_Epilepsy, unspecified, without mention of intractable epilepsy	229	0	1	1
235_G44.3_Chronic post traumatic headache	235	0	1	0
236_G45.9_Transient cerebral ischaemic attack, unspecified	236	0	1	1
238_G47.30_Sleep apnoea, unspecified	238	0	1	0
243_G52.9_Cranial nerve disorder, unspecified	243	0	1	0
246_G57.3_Lesion of lateral popliteal nerve	246	0	1	0
247_G60.9_Hereditary and idiopathic neuropathy, unspecified	247	0	1	0
248_G62.2_Polyneuropathy due to other toxic agents	248	0	1	0
249_G70.0_Myasthenia gravis	249	0	1	0
250_G71.0_Muscular dystrophy	250	0	1	0
251_G80.9_Cerebral palsy, unspecified	251	0	1	0
252_G81.9_Hemiplegia, unspecified	252	0	1	0
253_G82.20_Paraplegia, unspecified, unspecified	253	0	1	0
254_G82.50_Tetraplegia, unspecified, unspecified	254	0	1	0
255_G83.9_Paralytic syndrome, unspecified	255	0	1	1
256_G90.9_Disorder of autonomic nervous system, unspecified	256	0	1	0
260_G93.2_Benign intracranial hypertension	260	0	1	0
265_G97.1_Other reaction to spinal and lumbar puncture	265	0	1	0
275_H05.0_Acute inflammation of orbit	275	0	1	1
276_H05.1_Chronic inflammatory disorders of orbit	276	0	1	0
290_H25.9_Senile cataract, unspecified	290	0	1	0
291_H26.1_Traumatic cataract	291	0	1	0
292_H26.9_Cataract, unspecified	292	0	1	0
293_H27.1_Dislocation of lens	293	0	1	1
296_H33.3_Retinal breaks without detachment	296	0	1	1
297_H35.6_Retinal haemorrhage	297	0	1	1
298_H40.1_Primary open-angle glaucoma	298	0	1	1
299_H40.9_Glaucoma, unspecified	299	0	1	0
300_H43.1_Vitreous haemorrhage	300	0	1	1
301_H43.3_Other vitreous opacities	301	0	1	1
302_H43.8_Other disorders of vitreous body	302	0	1	1
303_H44.7_Retained (old) intraocular foreign body, nonmagnetic	303	0	1	1
306_H51.8_Other specified disorders of binocular movement	306	0	1	0
307_H53.0_Amblyopia ex anopsia	307	0	1	0
308_H53.1_Subjective visual disturbances	308	0	1	0
309_H53.2_Diplopia	309	0	1	0
310_H53.8_Other visual disturbances	310	0	1	0
311_H54.3_Mild or no visual impairment, binocular	311	0	1	0
312_H54.4_Blindness, monocular	312	0	1	0
313_H55_Nystagmus and other irregular eye movements	313	0	1	0
314_H57.1_Ocular pain	314	0	1	0
332_H91.9_Hearing loss, unspecified	332	0	1	0
337_I00_Rheumatic fever without mention of heart involvement	337	1	0	1
340_I02.9_Rheumatic chorea without heart involvement	340	0	1	1
341_I05.0_Mitral stenosis	341	0	1	0
342_I08.0_Disorders of both mitral and aortic valves	342	0	1	0
343_I09.1_Rheumatic diseases of endocardium, valve unspecified	343	0	1	0
345_I11.0_Hypertensive heart disease with (congestive) heart failure	345	0	1	1
346_I12.9_Hypertensive kidney disease without kidney failure	346	0	1	0
347_I15.8_Other secondary hypertension	347	0	1	0
363_I34.9_Nonrheumatic mitral valve disorder, unspecified	363	0	1	0
364_I35.9_Aortic valve disorder, unspecified	364	0	1	0
368_I44.0_Atrioventricular block, first degree	368	0	1	0
372_I44.7_Left bundle-branch block, unspecified	372	0	1	0
373_I45.6_Pre-excitation syndrome	373	0	1	0
378_I48_Atrial fibrillation and flutter	378	0	1	0
379_I49.1_Atrial premature depolarisation	379	0	1	0
386_I51.7_Cardiomegaly	386	0	1	0
400_I71.2_Thoracic aortic aneurysm, without mention of rupture	400	0	1	1
402_I71.4_Abdominal aortic aneurysm, without mention of rupture	402	0	1	1
408_I77.6_Arteritis, unspecified	408	0	1	0
413_I82.8_Embolism and thrombosis of other specified veins	413	1	0	0
426_I87.2_Venous insufficiency (chronic)(peripheral)	426	0	1	0
431_I95.1_Orthostatic hypotension	431	0	1	0
432_I95.8_Other hypotension	432	0	1	0
433_I97.9_Postprocedural disorder of circulatory system, unspecified	433	0	1	1
434_I99_Other and unspecified disorders of circulatory system	434	0	1	0
444_J05.0_Acute obstructive laryngitis [croup]	444	1	0	0
468_J44.0_Chronic obstructive pulmonary disease with acute lower respiratory infection	468	1	0	0
478_J90_Pleural effusion, not elsewhere classified	478	0	1	0
486_J98.5_Diseases of mediastinum, not elsewhere classified	486	0	1	1
491_K02.9_Dental caries, unspecified	491	0	1	0
495_K05.1_Chronic gingivitis	495	0	1	0
518_K22.0_Achalasia of cardia	518	0	1	0
520_K22.4_Dyskinesia of oesophagus	520	0	1	0
541_K41.9_Unilateral or unspecified femoral hernia, without obstruction or gangrene	541	0	1	1
546_K44.9_Diaphragmatic hernia without obstruction or gangrene	546	0	1	0
548_K50.9_Crohn's disease, unspecified	548	1	0	0
549_K51.9_Ulcerative colitis, unspecified	549	1	0	0
554_K56.4_Other impaction of intestine	554	0	1	0
557_K57.92_Diverticulitis of intestine, part unspecified, without perforation, abscess or mention of haemorrhage	557	0	1	1
571_K70.3_Alcoholic cirrhosis of liver	571	0	1	0
573_K72.9_Hepatic failure, unspecified	573	0	1	1
574_K73.9_Chronic hepatitis, unspecified	574	0	1	0
575_K74.6_Other and unspecified cirrhosis of liver	575	0	1	0
577_K75.9_Inflammatory liver disease, unspecified	577	0	1	0
578_K76.6_Portal hypertension	578	0	1	0
579_K76.8_Other specified diseases of liver	579	0	1	0
580_K76.9_Liver disease, unspecified	580	0	1	0
581_K80.20_Calculus of gallbladder without cholecystitis, without mention of obstruction	581	0	1	0
586_K83.9_Disease of biliary tract, unspecified	586	0	1	0
588_K86.1_Other chronic pancreatitis	588	0	1	0
589_K86.2_Cyst of pancreas	589	0	1	0
590_K91.9_Postprocedural disorder of digestive system, unspecified	590	0	1	1
611_L08.0_Pyoderma	611	0	1	0
645_L98.0_Pyogenic granuloma	645	0	1	0
668_M21.99_Acquired deformity of limb, unspecified, site unspecified	668	0	1	0
674_M25.09_Haemarthrosis, site unspecified	674	0	1	1
695_M31.6_Other giant cell arteritis	695	1	0	0
698_M43.52_Other recurrent vertebral subluxation, cervical region	698	0	1	0
699_M43.6_Torticollis	699	1	0	0
744_M84.09_Malunion of fracture, site unspecified	744	0	1	1
745_M84.19_Nonunion of fracture [pseudarthrosis], site unspecified	745	0	1	1
748_M91.9_Juvenile osteochondrosis of hip and pelvis, unspecified	748	0	1	0
749_M92.4_Juvenile osteochondrosis of patella	749	0	1	0
753_N03.9_Chronic nephritic syndrome, unspecified	753	0	1	0
760_N18.9_Chronic kidney disease, unspecified	760	0	1	0
761_N19_Unspecified kidney failure	761	0	1	0
762_N20.0_Calculus of kidney	762	0	1	0
767_N25.8_Other disorders resulting from impaired renal tubular function	767	0	1	0
772_N32.8_Other specified disorders of bladder	772	0	1	0
774_N35.9_Urethral stricture, unspecified	774	0	1	0
775_N36.8_Other specified disorders of urethra	775	0	1	0
777_N39.9_Disorder of urinary system, unspecified	777	0	1	0
778_N40_Hyperplasia of prostate	778	0	1	0
780_N43.3_Hydrocele, unspecified	780	0	1	0
801_N73.9_Female pelvic inflammatory disease, unspecified	801	1	0	0
804_N76.0_Acute vaginitis	804	1	0	0
807_N77.0_Ulceration of vulva in infectious and parasitic diseases classified elsewhere	807	1	0	0
808_N77.1_Vaginitis, vulvitis and vulvovaginitis in infectious and parasitic diseases classified elsewhere	808	1	0	0
811_N81.4_Uterovaginal prolapse, unspecified	811	0	1	0
828_O02.1_Missed abortion	828	0	1	1
830_O03.9_Spontaneous abortion, complete or unspecified, without complication	830	0	1	1
832_O04.9_Medical abortion, complete or unspecified, without complication	832	0	1	1
835_O20.0_Threatened abortion	835	0	1	1
843_O72.2_Delayed and secondary postpartum haemorrhage	843	0	1	1
847_O90.2_Haematoma of obstetric wound	847	0	1	1
848_P05.0_Light for gestational age	848	0	1	1
854_Q03.9_Congenital hydrocephalus, unspecified	854	0	1	1
855_Q24.9_Congenital malformation of heart, unspecified	855	0	1	1
856_Q31.5_Congenital laryngomalacia	856	0	1	0
857_Q53.9_Undescended testicle, unspecified laterality	857	0	1	0
858_Q61.9_Cystic kidney disease, unspecified	858	0	1	0
859_Q79.1_Other and unspecified congenital malformations of diaphragm	859	0	1	0
860_Q87.14_Prader-Willi syndrome	860	0	1	0
861_Q87.4_Marfan's syndrome	861	0	1	0
862_Q89.24_Thyroglossal cyst	862	0	1	0
863_Q89.89_Other specified congenital malformations	863	0	1	0
864_Q89.9_Congenital malformation, unspecified	864	0	1	0
865_R00.0_Tachycardia, unspecified	865	0	1	1
866_R00.2_Palpitations	866	0	1	1
883_R09.1_Pleurisy	883	1	0	1
885_R09.89_Other specified symptoms and signs involving the respiratory system	885	0	1	0
887_R10.1_Pain localised to upper abdomen	887	0	1	0
888_R10.3_Pain localised to other parts of lower abdomen	888	0	1	0
889_R10.4_Other and unspecified abdominal pain	889	0	1	0
894_R15_Faecal incontinence	894	0	1	0
895_R16.0_Hepatomegaly, not elsewhere classified	895	0	1	0
896_R16.1_Splenomegaly, not elsewhere classified	896	0	1	0
897_R17_Unspecified jaundice	897	0	1	1
898_R18_Ascites	898	0	1	1
899_R19.0_Intra-abdominal and pelvic swelling, mass and lump	899	0	1	1
901_R20.2_Paraesthesia of skin	901	0	1	0
902_R20.8_Other and unspecified disturbances of skin sensation	902	0	1	0
906_R23.0_Cyanosis	906	0	1	1
907_R23.1_Pallor	907	0	1	0
911_R25.8_Other and unspecified abnormal involuntary movements	911	0	1	1
919_R34_Anuria and oliguria	919	0	1	1
924_R40.1_Stupor	924	0	1	1
925_R40.2_Coma, unspecified	925	0	1	1
926_R42_Dizziness and giddiness	926	0	1	0
928_R45.5_Hostility	928	0	1	1
931_R47.0_Dysphasia and aphasia	931	0	1	1
932_R47.8_Other and unspecified speech disturbances	932	0	1	1
933_R49.1_Aphonia	933	0	1	1
939_R55_Syncope and collapse	939	0	1	1
951_R62.9_Lack of expected normal physiological development, unspecified	951	0	1	0
954_R63.4_Abnormal weight loss	954	0	1	0
955_R63.5_Abnormal weight gain	955	0	1	0
956_R64_Cachexia	956	0	1	0
960_R78.0_Finding of alcohol in blood	960	0	1	0
966_R99_Other ill-defined and unspecified causes of mortality	966	0	1	1
981_S01.54_Open wound of tongue and floor of mouth	981	1	0	0
982_S01.81_Open wound (of any part of head) communicating with a fracture	982	1	0	1
989_S02.5_Fracture of tooth	989	0	1	0
994_S04.2_Injury of trochlear nerve	994	0	1	1
995_S04.5_Injury of facial nerve	995	0	1	1
996_S04.6_Injury of acoustic nerve	996	0	1	1
998_S05.1_Contusion of eyeball and orbital tissues	998	0	1	1
1003_S05.8_Other injuries of eye and orbit	1003	0	1	0
1012_S09.2_Traumatic rupture of ear drum	1012	1	0	0
1013_S09.9_Unspecified injury of head	1013	0	1	0
1014_S10.0_Contusion of throat	1014	1	0	0
1021_S14.10_Injury of cervical spinal cord, unspecified	1021	0	1	1
1024_S19.9_Unspecified injury of neck	1024	0	1	0
1030_S21.1_Open wound of front wall of thorax	1030	1	0	0
1031_S21.2_Open wound of back wall of thorax	1031	1	0	0
1033_S22.2_Fracture of sternum	1033	0	1	1
1041_S27.38_Other and unspecified injuries of lung	1041	0	1	1
1042_S27.9_Injury of unspecified intrathoracic organ	1042	0	1	1
1045_S31.0_Open wound of lower back and pelvis	1045	1	0	0
1046_S31.1_Open wound of abdominal wall	1046	1	0	0
1047_S31.2_Open wound of penis	1047	1	0	0
1048_S31.3_Open wound of scrotum and testes	1048	1	0	0
1049_S32.00_Fracture of lumbar vertebra, level unspecified	1049	0	1	0
1068_S42.10_Fracture of scapula, part unspecified	1068	0	1	1
1073_S43.00_Dislocation of shoulder, unspecified	1073	0	1	1
1107_S53.0_Dislocation of radial head	1107	0	1	1
1108_S53.10_Dislocation of elbow, unspecified	1108	0	1	1
1109_S53.18_Other dislocation of elbow	1109	0	1	1
1136_S64.0_Injury of ulnar nerve at wrist and hand level	1136	1	0	1
1137_S64.4_Injury of digital nerve of other finger	1137	1	0	1
1138_S64.9_Injury of unspecified nerve at wrist and hand level	1138	1	0	1
1139_S66.1_Injury of flexor muscle and tendon of other finger at wrist and hand level	1139	1	0	1
1140_S67.0_Crushing injury of thumb and other finger(s)	1140	1	0	0
1141_S67.8_Crushing injury of other and unspecified parts of wrist and hand	1141	1	0	0
1165_S82.0_Fracture of patella	1165	1	0	0
1166_S82.18_Other fracture of upper end of tibia	1166	1	0	0
1167_S82.28_Other fracture of shaft of tibia	1167	1	0	0
1168_S82.38_Other fracture of lower end of tibia	1168	1	0	0
1173_S82.81_Bimalleolar fracture, ankle	1173	0	1	1
1174_S82.82_Trimalleolar fracture, ankle	1174	0	1	1
1176_S83.0_Dislocation of patella	1176	1	0	0
1185_S87.0_Crushing injury of knee	1185	1	0	0
1186_S87.8_Crushing injury of other and unspecified parts of lower leg	1186	1	0	0
1204_S93.0_Dislocation of ankle joint	1204	0	1	1
1211_S97.0_Crushing injury of ankle	1211	0	1	0
1231_T14.21_Fracture of unspecified body region, open	1231	1	0	1
1237_T15.1_Foreign body in conjunctival sac	1237	0	1	0
1261_T23.3_Full thickness burn of wrist and hand	1261	1	0	0
1265_T24.3_Full thickness burn of hip and lower limb, except ankle and foot	1265	1	0	0
1267_T26.0_Burn of eyelid and periocular area	1267	1	0	0
1268_T26.1_Burn of cornea and conjunctival sac	1268	1	0	1
1269_T26.4_Burn of eye and adnexa, part unspecified	1269	1	0	1
1270_T29.0_Burns of multiple regions, unspecified thickness	1270	1	0	0
1272_T29.2_Burns of multiple regions, no more than partial thickness burns mentioned	1272	1	0	0
1273_T29.3_Burns of multiple regions, at least one burn of full thickness mentioned	1273	1	0	0
1277_T33.8_Superficial frostbite of ankle and foot	1277	1	0	0
1310_T58_Toxic effect of carbon monoxide	1310	0	1	0
1317_T63.6_Toxic effect of contact with other marine animals	1317	0	1	0
1318_T63.9_Toxic effect of contact with unspecified venomous animal	1318	0	1	0
1339_T79.8_Other early complications of trauma	1339	1	0	0
1340_T80.2_Infections following infusion, transfusion and therapeutic injection	1340	1	0	0
1342_T81.0_Haemorrhage and haematoma complicating a procedure, not elsewhere classified	1342	1	0	0
1344_T81.3_Disruption of operation wound, not elsewhere classified	1344	1	0	1
1356_T85.5_Mechanical complication of gastrointestinal prosthetic devices, implants and grafts	1356	1	0	1
1386_Z02.3_Examination for recruitment to armed forces	1386	0	1	1
1393_Z03.6_Observation for suspected toxic effect from ingested substance	1393	1	0	1
1394_Z03.8_Observation for other suspected diseases and conditions	1394	1	0	0
1395_Z03.9_Observation for suspected disease or condition, unspecified	1395	1	0	0
1402_Z09.0_Follow-up examination after surgery for other conditions	1402	0	1	0
1403_Z09.8_Follow-up examination after other treatment for other conditions	1403	0	1	0
1404_Z09.9_Follow-up examination after unspecified treatment for other conditions	1404	0	1	0
1405_Z11.1_Special screening examination for respiratory tuberculosis	1405	0	1	1
1409_Z20.1_Contact with and exposure to tuberculosis	1409	0	1	0
1416_Z32.0_Pregnancy, not (yet) confirmed	1416	0	1	1
1417_Z33_Pregnant state, incidental	1417	0	1	0
1418_Z36.9_Antenatal screening, unspecified	1418	0	1	1
1419_Z41.8_Other procedures for purposes other than remedying health state	1419	0	1	1
1420_Z43.0_Attention to tracheostomy	1420	1	0	1
1423_Z45.2_Adjustment and management of vascular access device	1423	1	0	1
1425_Z46.6_Fitting and adjustment of urinary device	1425	1	0	0
1426_Z46.9_Fitting and adjustment of unspecified device	1426	1	0	0
1433_Z50.9_Care involving use of rehabilitation procedure, unspecified	1433	0	1	1
1440_Z59.0_Homelessness	1440	0	1	1
1441_Z59.8_Other problems related to housing and economic circumstances	1441	0	1	1
1442_Z60.0_Problems of adjustment to life-cycle transitions	1442	0	1	0
1443_Z60.2_Living alone	1443	0	1	0
1444_Z61.6_Problems related to alleged physical abuse of child	1444	0	1	1
1445_Z63.4_Disappearance and death of family member	1445	0	1	1
1446_Z64.0_Problems related to unwanted pregnancy	1446	0	1	1
1447_Z65.9_Problem related to unspecified psychosocial circumstances	1447	0	1	1
1452_Z74.0_Need for assistance due to reduced mobility	1452	0	1	0
1453_Z74.2_Need for assistance at home and no other household member able to render care	1453	0	1	0
1454_Z75.19_Person awaiting admission to adequate facility elsewhere, unspecified	1454	0	1	1
1455_Z75.5_Holiday relief care	1455	0	1	1
1457_Z76.2_Health supervision and care of other healthy infant and child	1457	0	1	1

## Sheet: 04 Kappa
code	code_num	Jack	Ellice	concordance
1_999_Unknown (no diagnosis code in Source)	1	0	0	1
2_A02.9_Salmonella infection, unspecified	2	0	0	1
3_A03.9_Shigellosis, unspecified	3	0	0	1
4_A04.9_Bacterial intestinal infection, unspecified	4	0	0	1
5_A05.9_Bacterial food-borne intoxication, unspecified	5	0	0	1
6_A07.1_Giardiasis [lambliasis]	6	0	0	1
7_A07.9_Protozoal intestinal disease, unspecified	7	0	0	1
8_A08.5_Other specified intestinal infections	8	0	0	1
9_A09.9_Gastroenteritis and colitis of unspecified origin	9	0	0	1
14_A37.9_Whooping cough, unspecified	14	0	0	1
18_A46_Erysipelas	18	0	0	1
20_A49.9_Bacterial infection, unspecified	20	0	0	1
21_A51.0_Primary genital syphilis	21	0	0	1
22_A53.9_Syphilis, unspecified	22	0	0	1
23_A54.0_Gonococcal infection of lower genitourinary tract without periurethral or accessory gland abscess	23	0	0	1
24_A54.4_Gonococcal infection of musculoskeletal system	24	0	0	1
25_A54.9_Gonococcal infection, unspecified	25	0	0	1
26_A59.0_Urogenital trichomoniasis	26	0	0	1
27_A59.9_Trichomoniasis, unspecified	27	0	0	1
28_A60.0_Herpesviral infection of genitalia and urogenital tract	28	0	0	1
29_A64_Unspecified sexually transmitted disease	29	0	0	1
30_A71.1_Active stage of trachoma	30	0	0	1
33_B00.2_Herpesviral gingivostomatitis and pharyngotonsillitis	33	0	0	1
35_B00.9_Herpesviral infection, unspecified	35	0	0	1
36_B01.9_Varicella without complication	36	0	0	1
37_B02.9_Zoster without complication	37	0	0	1
38_B07_Viral warts	38	0	0	1
39_B08.1_Molluscum contagiosum	39	0	0	1
40_B08.4_Enteroviral vesicular stomatitis with exanthem	40	0	0	1
41_B08.5_Enteroviral vesicular pharyngitis	41	0	0	1
42_B09_Unspecified viral infection characterised by skin and mucous membrane lesions	42	0	0	1
45_B25.9_Cytomegaloviral disease, unspecified	45	0	0	1
46_B26.9_Mumps without complication	46	0	0	1
47_B27.9_Infectious mononucleosis, unspecified	47	0	0	1
48_B30.8_Other viral conjunctivitis	48	0	0	1
50_B34.9_Viral infection, unspecified	50	0	0	1
51_B35.0_Tinea barbae and tinea capitis	51	0	0	1
52_B35.1_Tinea unguium	52	0	0	1
53_B35.3_Tinea pedis	53	0	0	1
54_B35.6_Tinea cruris	54	0	0	1
55_B35.9_Dermatophytosis, unspecified	55	0	0	1
56_B36.0_Pityriasis versicolor	56	0	0	1
58_B37.2_Candidiasis of skin and nail	58	0	0	1
59_B37.3_Candidiasis of vulva and vagina (N77.1*)	59	0	0	1
60_B37.9_Candidiasis, unspecified	60	0	0	1
61_B48.8_Other specified mycoses	61	0	0	1
63_B78.1_Cutaneous strongyloidiasis	63	0	0	1
64_B78.9_Strongyloidiasis, unspecified	64	0	0	1
65_B80_Enterobiasis	65	0	0	1
66_B82.0_Intestinal helminthiasis, unspecified	66	0	0	1
67_B85.0_Pediculosis due to Pediculus humanus capitis	67	0	0	1
68_B85.1_Pediculosis due to Pediculus humanus corporis	68	0	0	1
69_B85.2_Pediculosis, unspecified	69	0	0	1
70_B86_Scabies	70	0	0	1
71_B88.9_Infestation, unspecified	71	0	0	1
72_B89_Unspecified parasitic disease	72	0	0	1
73_B95.48_Streptococcus, other specified group, as the cause of diseases classified to other chapters	73	0	0	1
74_B95.7_Other staphylococcus as the cause of diseases classified to other chapters	74	0	0	1
75_B96.88_Other and unspecified bacterial agents as the cause of diseases classified to other chapters	75	0	0	1
106_D23.9_Other benign neoplasms of skin , unspecified	106	0	0	1
115_D50.0_Iron deficiency anaemia secondary to blood loss (chronic)	115	0	0	1
116_D50.9_Iron deficiency anaemia, unspecified	116	0	0	1
120_D64.9_Anaemia, unspecified	120	0	0	1
127_E03.9_Hypothyroidism, unspecified	127	0	0	1
128_E04.9_Nontoxic goitre, unspecified	128	0	0	1
131_E07.9_Disorder of thyroid, unspecified	131	0	0	1
137_E10.9_Type 1 diabetes mellitus without complication	137	0	0	1
142_E11.9_Type 2 diabetes mellitus without complication	142	0	0	1
151_E66.8_Other obesity	151	0	0	1
152_E78.0_Pure hypercholesterolaemia	152	0	0	1
153_E83.1_Disorders of iron metabolism	153	0	0	1
154_E83.4_Disorders of magnesium metabolism	154	0	0	1
155_E83.5_Disorders of calcium metabolism	155	0	0	1
172_F07.2_Postconcussional syndrome	172	0	0	1
194_F31.9_Bipolar affective disorder, unspecified	194	0	0	1
196_F32.90_Depressive episode, unspecified, not specified as arising in the postnatal period	196	0	0	1
197_F34.1_Dysthymia	197	0	0	1
198_F40.9_Phobic anxiety disorder, unspecified	198	0	0	1
199_F41.0_Panic disorder [episodic paroxysmal anxiety]	199	0	0	1
200_F41.1_Generalised anxiety disorder	200	0	0	1
201_F41.9_Anxiety disorder, unspecified	201	0	0	1
202_F42.1_Predominantly compulsive acts [obsessional rituals]	202	0	0	1
203_F42.8_Other obsessive-compulsive disorders	203	0	0	1
205_F43.1_Post traumatic stress disorder	205	0	0	1
206_F43.2_Adjustment disorders	206	0	0	1
207_F43.9_Reaction to severe stress, unspecified	207	0	0	1
208_F44.88_Other specified dissociative [conversion] disorders	208	0	0	1
209_F45.34_Somatoform autonomic dysfunction, respiratory system	209	0	0	1
210_F48.8_Other specified neurotic disorders	210	0	0	1
212_F50.5_Vomiting associated with other psychological disturbances	212	0	0	1
213_F60.9_Personality disorder, unspecified	213	0	0	1
216_F93.9_Childhood emotional disorder, unspecified	216	0	0	1
217_F98.8_Other specified behavioural and emotional disorders with onset usually occurring in childhood and adolescence	217	0	0	1
232_G43.8_Other migraine	232	0	0	1
233_G43.9_Migraine, unspecified	233	0	0	1
234_G44.2_Tension-type headache	234	0	0	1
237_G47.0_Disorders of initiating and maintaining sleep [insomnias]	237	0	0	1
239_G47.9_Sleep disorder, unspecified	239	0	0	1
240_G50.0_Trigeminal neuralgia	240	0	0	1
241_G51.0_Bell's palsy	241	0	0	1
242_G51.9_Disorder of facial nerve, unspecified	242	0	0	1
244_G54.0_Brachial plexus disorders	244	0	0	1
245_G56.0_Carpal tunnel syndrome	245	0	0	1
266_H00.0_Hordeolum and other deep inflammation of eyelid	266	0	0	1
267_H00.1_Chalazion	267	0	0	1
268_H01.0_Blepharitis	268	0	0	1
269_H01.1_Noninfectious dermatoses of eyelid	269	0	0	1
270_H01.9_Inflammation of eyelid, unspecified	270	0	0	1
271_H02.4_Ptosis of eyelid	271	0	0	1
272_H04.1_Other disorders of lacrimal gland	272	0	0	1
273_H04.3_Acute and unspecified inflammation of lacrimal passages	273	0	0	1
274_H04.5_Stenosis and insufficiency of lacrimal passages	274	0	0	1
277_H10.0_Mucopurulent conjunctivitis	277	0	0	1
278_H10.3_Acute conjunctivitis, unspecified	278	0	0	1
279_H10.8_Other conjunctivitis	279	0	0	1
280_H10.9_Conjunctivitis, unspecified	280	0	0	1
281_H11.0_Pterygium	281	0	0	1
282_H11.3_Conjunctival haemorrhage	282	0	0	1
283_H11.4_Other conjunctival vascular disorders and cysts	283	0	0	1
284_H15.0_Scleritis	284	0	0	1
285_H16.0_Corneal ulcer	285	0	0	1
286_H16.1_Other superficial keratitis without conjunctivitis	286	0	0	1
287_H16.9_Keratitis, unspecified	287	0	0	1
288_H20.9_Iridocyclitis, unspecified	288	0	0	1
289_H21.0_Hyphaema	289	0	0	1
315_H57.8_Other specified disorders of eye and adnexa	315	0	0	1
316_H57.9_Disorder of eye and adnexa, unspecified	316	0	0	1
317_H60.3_Other infective otitis externa	317	0	0	1
318_H61.2_Impacted cerumen	318	0	0	1
319_H65.3_Chronic mucoid otitis media	319	0	0	1
320_H66.0_Acute suppurative otitis media	320	0	0	1
321_H66.3_Other chronic suppurative otitis media	321	0	0	1
322_H66.9_Otitis media, unspecified	322	0	0	1
323_H69.8_Other specified disorders of Eustachian tube	323	0	0	1
325_H71_Cholesteatoma of middle ear	325	0	0	1
326_H72.9_Perforation of tympanic membrane, unspecified	326	0	0	1
327_H73.0_Acute myringitis	327	0	0	1
328_H81.0_Meniere's disease	328	0	0	1
329_H81.1_Benign paroxysmal vertigo	329	0	0	1
330_H81.2_Vestibular neuronitis	330	0	0	1
331_H83.0_Labyrinthitis	331	0	0	1
333_H92.0_Otalgia	333	0	0	1
334_H92.1_Otorrhoea	334	0	0	1
335_H93.1_Tinnitus	335	0	0	1
336_H93.8_Other specified disorders of ear	336	0	0	1
344_I10_Essential (primary) hypertension	344	0	0	1
403_I73.0_Raynaud's syndrome	403	0	0	1
404_I73.9_Peripheral vascular disease, unspecified	404	0	0	1
409_I80.0_Phlebitis and thrombophlebitis of superficial vessels of lower extremities	409	0	0	1
410_I80.1_Phlebitis and thrombophlebitis of femoral vein	410	0	0	1
411_I80.3_Phlebitis and thrombophlebitis of lower extremities, unspecified	411	0	0	1
412_I80.9_Phlebitis and thrombophlebitis of unspecified site	412	0	0	1
414_I83.0_Varicose veins of lower extremities with ulcer	414	0	0	1
415_I83.9_Varicose veins of lower extremities without ulcer or inflammation	415	0	0	1
416_I84.0_Internal thrombosed haemorrhoids	416	0	0	1
417_I84.1_Internal haemorrhoids with other complications	417	0	0	1
418_I84.2_Internal haemorrhoids without complication	418	0	0	1
419_I84.3_External thrombosed haemorrhoids	419	0	0	1
420_I84.4_External haemorrhoids with other complications	420	0	0	1
421_I84.5_External haemorrhoids without complication	421	0	0	1
422_I84.7_Unspecified thrombosed haemorrhoids	422	0	0	1
423_I84.8_Unspecified haemorrhoids with other complications	423	0	0	1
424_I84.9_Unspecified haemorrhoids without complication	424	0	0	1
427_I88.0_Nonspecific mesenteric lymphadenitis	427	0	0	1
428_I88.9_Nonspecific lymphadenitis, unspecified	428	0	0	1
429_I89.0_Lymphoedema, not elsewhere classified	429	0	0	1
430_I89.1_Lymphangitis	430	0	0	1
435_J00_Acute nasopharyngitis [common cold]	435	0	0	1
436_J01.0_Acute maxillary sinusitis	436	0	0	1
437_J01.1_Acute frontal sinusitis	437	0	0	1
438_J01.9_Acute sinusitis, unspecified	438	0	0	1
439_J02.0_Streptococcal pharyngitis	439	0	0	1
440_J02.9_Acute pharyngitis, unspecified	440	0	0	1
441_J03.9_Acute tonsillitis, unspecified	441	0	0	1
442_J04.0_Acute laryngitis	442	0	0	1
446_J06.8_Other acute upper respiratory infections of multiple sites	446	0	0	1
447_J06.9_Acute upper respiratory infection, unspecified	447	0	0	1
448_J10.0_Influenza with pneumonia, other influenza virus identified	448	0	0	1
449_J10.1_Influenza with other respiratory manifestations, other influenza virus identified	449	0	0	1
450_J12.9_Viral pneumonia, unspecified	450	0	0	1
451_J13_Pneumonia due to Streptococcus pneumoniae	451	0	0	1
452_J15.9_Bacterial pneumonia, unspecified	452	0	0	1
453_J18.0_Bronchopneumonia, unspecified	453	0	0	1
454_J18.8_Other pneumonia, organism unspecified	454	0	0	1
455_J20.9_Acute bronchitis, unspecified	455	0	0	1
456_J21.9_Acute bronchiolitis, unspecified	456	0	0	1
457_J30.4_Allergic rhinitis, unspecified	457	0	0	1
458_J31.0_Chronic rhinitis	458	0	0	1
459_J32.9_Chronic sinusitis, unspecified	459	0	0	1
460_J33.9_Nasal polyp, unspecified	460	0	0	1
461_J34.8_Other specified disorders of nose and nasal sinuses	461	0	0	1
462_J35.1_Hypertrophy of tonsils	462	0	0	1
463_J35.3_Hypertrophy of tonsils with hypertrophy of adenoids	463	0	0	1
465_J39.2_Other diseases of pharynx	465	0	0	1
466_J42_Unspecified chronic bronchitis	466	0	0	1
467_J43.8_Other emphysema	467	0	0	1
469_J44.8_Other specified chronic obstructive pulmonary disease	469	0	0	1
470_J44.9_Chronic obstructive pulmonary disease, unspecified	470	0	0	1
471_J45.9_Asthma, unspecified	471	0	0	1
472_J47_Bronchiectasis	472	0	0	1
473_J68.3_Other acute and subacute respiratory conditions due to chemicals, gases, fumes and vapours	473	0	0	1
484_J98.2_Interstitial emphysema	484	0	0	1
485_J98.4_Other disorders of lung	485	0	0	1
487_J98.8_Other specified respiratory disorders	487	0	0	1
488_J98.9_Respiratory disorder, unspecified	488	0	0	1
489_K00.6_Disturbances in tooth eruption	489	0	0	1
490_K00.7_Teething syndrome	490	0	0	1
492_K04.4_Acute apical periodontitis of pulpal origin	492	0	0	1
493_K04.7_Periapical abscess without sinus	493	0	0	1
494_K05.0_Acute gingivitis	494	0	0	1
496_K05.2_Acute periodontitis	496	0	0	1
497_K05.5_Other periodontal diseases	497	0	0	1
498_K05.6_Periodontal disease, unspecified	498	0	0	1
499_K07.6_Temporomandibular joint disorders	499	0	0	1
500_K08.1_Loss of teeth due to accident, extraction or local periodontal disease	500	0	0	1
501_K08.88_Other specified disorders of teeth and supporting structures	501	0	0	1
502_K08.9_Disorder of teeth and supporting structures, unspecified	502	0	0	1
503_K10.9_Disease of jaws, unspecified	503	0	0	1
504_K11.2_Sialoadenitis	504	0	0	1
505_K11.5_Sialolithiasis	505	0	0	1
506_K11.7_Disturbances of salivary secretion	506	0	0	1
507_K12.0_Recurrent oral aphthae	507	0	0	1
508_K12.1_Other forms of stomatitis	508	0	0	1
510_K13.0_Diseases of lips	510	0	0	1
511_K13.2_Leukoplakia and other disturbances of oral epithelium, including tongue	511	0	0	1
512_K13.7_Other and unspecified lesions of oral mucosa	512	0	0	1
513_K14.0_Glossitis	513	0	0	1
514_K14.6_Glossodynia	514	0	0	1
515_K20_Oesophagitis	515	0	0	1
516_K21.0_Gastro-oesophageal reflux disease with oesophagitis	516	0	0	1
517_K21.9_Gastro-oesophageal reflux disease without oesophagitis	517	0	0	1
525_K25.3_Gastric ulcer, acute without haemorrhage or perforation	525	0	0	1
527_K25.9_Gastric ulcer, unspecified as acute or chronic, without haemorrhage or perforation	527	0	0	1
528_K27.9_Peptic ulcer, unspecified as acute or chronic, without haemorrhage or perforation	528	0	0	1
529_K29.1_Other acute gastritis	529	0	0	1
530_K29.20_Alcoholic gastritis, without mention of haemorrhage	530	0	0	1
531_K29.70_Gastritis, unspecified, without mention of haemorrhage	531	0	0	1
532_K29.80_Duodenitis, without mention of haemorrhage	532	0	0	1
533_K30_Functional dyspepsia	533	0	0	1
536_K40.20_Bilateral inguinal hernia, without obstruction or gangrene, not specified as recurrent	536	0	0	1
537_K40.21_Bilateral inguinal hernia, without obstruction or gangrene, recurrent	537	0	0	1
539_K40.90_Unilateral or unspecified inguinal hernia, without obstruction or gangrene, not specified as recurrent	539	0	0	1
540_K40.91_Unilateral or unspecified inguinal hernia, without obstruction or gangrene, recurrent	540	0	0	1
543_K42.9_Umbilical hernia without obstruction or gangrene	543	0	0	1
545_K43.9_Other and unspecified ventral hernia without obstruction or gangrene	545	0	0	1
547_K46.9_Unspecified abdominal hernia without obstruction or gangrene	547	0	0	1
550_K52.9_Noninfective gastroenteritis and colitis, unspecified	550	0	0	1
556_K57.90_Diverticulosis of intestine, part unspecified, without perforation, abscess or mention of haemorrhage	556	0	0	1
558_K58.9_Irritable bowel syndrome without diarrhoea	558	0	0	1
559_K59.0_Constipation	559	0	0	1
560_K60.2_Anal fissure, unspecified	560	0	0	1
565_K62.8_Other specified diseases of anus and rectum	565	0	0	1
594_L01.0_Impetigo [any organism] [any site]	594	0	0	1
595_L02.0_Cutaneous abscess, furuncle and carbuncle of face	595	0	0	1
596_L02.1_Cutaneous abscess, furuncle and carbuncle of neck	596	0	0	1
597_L02.2_Cutaneous abscess, furuncle and carbuncle of trunk	597	0	0	1
598_L02.4_Cutaneous abscess, furuncle and carbuncle of limb	598	0	0	1
599_L02.9_Cutaneous abscess, furuncle and carbuncle, unspecified	599	0	0	1
600_L03.01_Cellulitis of finger	600	0	0	1
601_L03.02_Cellulitis of toe	601	0	0	1
602_L03.10_Cellulitis of upper limb	602	0	0	1
603_L03.11_Cellulitis of lower limb	603	0	0	1
604_L03.2_Cellulitis of face	604	0	0	1
605_L03.3_Cellulitis of trunk	605	0	0	1
606_L03.8_Cellulitis of other sites	606	0	0	1
607_L03.9_Cellulitis, unspecified	607	0	0	1
608_L04.9_Acute lymphadenitis, unspecified	608	0	0	1
609_L05.0_Pilonidal cyst with abscess	609	0	0	1
610_L05.9_Pilonidal cyst without abscess	610	0	0	1
612_L08.9_Local infection of skin and subcutaneous tissue, unspecified	612	0	0	1
613_L13.9_Bullous disorder, unspecified	613	0	0	1
614_L20.8_Other atopic dermatitis	614	0	0	1
615_L21.9_Seborrhoeic dermatitis, unspecified	615	0	0	1
616_L22_Diaper [napkin] dermatitis	616	0	0	1
617_L23.2_Allergic contact dermatitis due to cosmetics	617	0	0	1
618_L23.3_Allergic contact dermatitis due to drugs in contact with skin	618	0	0	1
619_L23.7_Allergic contact dermatitis due to plants, except food	619	0	0	1
620_L23.9_Allergic contact dermatitis, unspecified cause	620	0	0	1
621_L24.0_Irritant contact dermatitis due to detergents	621	0	0	1
622_L24.2_Irritant contact dermatitis due to solvents	622	0	0	1
623_L25.8_Unspecified contact dermatitis due to other agents	623	0	0	1
624_L27.0_Generalised skin eruption due to drugs and medicaments	624	0	0	1
625_L27.2_Dermatitis due to ingested food	625	0	0	1
626_L29.9_Pruritus, unspecified	626	0	0	1
627_L30.9_Dermatitis, unspecified	627	0	0	1
628_L40.8_Other psoriasis	628	0	0	1
629_L50.0_Allergic urticaria	629	0	0	1
630_L50.1_Idiopathic urticaria	630	0	0	1
631_L50.2_Urticaria due to cold and heat	631	0	0	1
632_L50.9_Urticaria, unspecified	632	0	0	1
633_L55.8_Other sunburn	633	0	0	1
634_L57.0_Actinic keratosis	634	0	0	1
635_L60.0_Ingrowing nail	635	0	0	1
636_L60.9_Nail disorder, unspecified	636	0	0	1
637_L68.8_Other hypertrichosis	637	0	0	1
638_L72.1_Trichilemmal cyst	638	0	0	1
639_L73.2_Hidradenitis suppurativa	639	0	0	1
640_L74.0_Miliaria rubra	640	0	0	1
641_L89.9_Pressure injury, unspecified stage	641	0	0	1
642_L92.3_Foreign body granuloma of skin and subcutaneous tissue	642	0	0	1
643_L93.0_Discoid lupus erythematosus	643	0	0	1
644_L97_Ulcer of lower limb, not elsewhere classified	644	0	0	1
646_L98.4_Chronic ulcer of skin, not elsewhere classified	646	0	0	1
647_L98.8_Other specified disorders of skin and subcutaneous tissue	647	0	0	1
648_L98.9_Disorder of skin and subcutaneous tissue, unspecified	648	0	0	1
657_M02.99_Reactive arthropathy, unspecified, site unspecified	657	0	0	1
658_M06.99_Rheumatoid arthritis, unspecified, site unspecified	658	0	0	1
659_M10.09_Idiopathic gout, site unspecified	659	0	0	1
660_M10.99_Gout, unspecified, site unspecified	660	0	0	1
661_M11.99_Crystal arthropathy, unspecified, site unspecified	661	0	0	1
662_M13.0_Polyarthritis, unspecified	662	0	0	1
663_M13.17_Monoarthritis, not elsewhere classified, ankle and foot	663	0	0	1
664_M13.96_Arthritis, unspecified, lower leg	664	0	0	1
665_M13.99_Arthritis, unspecified, site unspecified	665	0	0	1
666_M19.99_Arthrosis, unspecified, site unspecified	666	0	0	1
667_M20.0_Deformity of finger(s)	667	0	0	1
669_M23.39_Other derangements of unspecified meniscus	669	0	0	1
670_M23.49_Loose body, unspecified ligament or unspecified meniscus	670	0	0	1
671_M23.89_Other internal derangements of knee, unspecified ligament or unspecified meniscus	671	0	0	1
672_M23.99_Unspecified internal derangement of unspecified ligament or unspecified meniscus	672	0	0	1
673_M24.41_Recurrent dislocation and subluxation of joint, shoulder region	673	0	0	1
675_M25.40_Effusion of joint, multiple sites	675	0	0	1
676_M25.41_Effusion of joint, shoulder region	676	0	0	1
677_M25.42_Effusion of joint, upper arm	677	0	0	1
678_M25.43_Effusion of joint, forearm	678	0	0	1
679_M25.44_Effusion of joint, hand	679	0	0	1
680_M25.46_Effusion of joint, lower leg	680	0	0	1
681_M25.47_Effusion of joint, ankle and foot	681	0	0	1
682_M25.48_Effusion of joint, other site	682	0	0	1
683_M25.49_Effusion of joint, site unspecified	683	0	0	1
684_M25.50_Pain in a joint, multiple sites	684	0	0	1
685_M25.51_Pain in a joint, shoulder region	685	0	0	1
686_M25.52_Pain in a joint, upper arm	686	0	0	1
687_M25.53_Pain in a joint, forearm	687	0	0	1
688_M25.54_Pain in a joint, hand	688	0	0	1
689_M25.55_Pain in a joint, pelvic region and thigh	689	0	0	1
690_M25.56_Pain in a joint, lower leg	690	0	0	1
691_M25.57_Pain in a joint, ankle and foot	691	0	0	1
692_M25.59_Pain in a joint, site unspecified	692	0	0	1
693_M25.69_Stiffness of joint, not elsewhere classified, site unspecified	693	0	0	1
694_M25.85_Other specified joint disorders, pelvic region and thigh	694	0	0	1
696_M32.9_Systemic lupus erythematosus, unspecified	696	0	0	1
697_M41.29_Other idiopathic scoliosis, site unspecified	697	0	0	1
700_M47.82_Other spondylosis, cervical region	700	0	0	1
701_M47.99_Unspecified spondylosis, site unspecified	701	0	0	1
702_M50.3_Other cervical disc degeneration	702	0	0	1
703_M51.2_Other specified intervertebral disc displacement	703	0	0	1
704_M51.3_Other specified intervertebral disc degeneration	704	0	0	1
705_M51.8_Other specified intervertebral disc disorders	705	0	0	1
706_M53.3_Sacrococcygeal disorders, not elsewhere classified	706	0	0	1
707_M53.80_Other specified dorsopathies, multiple sites in spine	707	0	0	1
708_M54.12_Radiculopathy, cervical region	708	0	0	1
709_M54.19_Radiculopathy, site unspecified	709	0	0	1
710_M54.2_Cervicalgia	710	0	0	1
711_M54.3_Sciatica	711	0	0	1
712_M54.5_Low back pain	712	0	0	1
713_M54.6_Pain in thoracic spine	713	0	0	1
714_M54.99_Unspecified dorsalgia, site unspecified	714	0	0	1
715_M60.09_Infective myositis, site unspecified	715	0	0	1
716_M60.29_Foreign body granuloma of soft tissue, not elsewhere classified, site unspecified	716	0	0	1
717_M62.89_Other specified disorders of muscle, site unspecified	717	0	0	1
718_M62.99_Unspecified disorder of muscle, site unspecified	718	0	0	1
719_M65.80_Other synovitis and tenosynovitis, multiple sites	719	0	0	1
720_M65.83_Other synovitis and tenosynovitis, forearm	720	0	0	1
721_M65.99_Unspecified synovitis and tenosynovitis, site unspecified	721	0	0	1
722_M66.0_Rupture of popliteal cyst	722	0	0	1
724_M67.49_Ganglion, site unspecified	724	0	0	1
725_M70.2_Olecranon bursitis	725	0	0	1
726_M70.4_Prepatellar bursitis	726	0	0	1
727_M70.5_Other bursitis of knee	727	0	0	1
728_M71.59_Other bursitis, not elsewhere classified, site unspecified	728	0	0	1
729_M72.2_Plantar fascial fibromatosis	729	0	0	1
730_M75.0_Adhesive capsulitis of shoulder	730	0	0	1
731_M75.1_Rotator cuff syndrome	731	0	0	1
732_M75.2_Bicipital tendinitis	732	0	0	1
733_M76.5_Patellar tendinitis	733	0	0	1
734_M77.0_Medial epicondylitis	734	0	0	1
735_M77.1_Lateral epicondylitis	735	0	0	1
736_M77.8_Other enthesopathies, not elsewhere classified	736	0	0	1
737_M77.9_Enthesopathy, unspecified	737	0	0	1
738_M79.19_Myalgia, site unspecified	738	0	0	1
739_M79.20_Neuralgia and neuritis, unspecified, multiple sites	739	0	0	1
740_M79.29_Neuralgia and neuritis, unspecified, site unspecified	740	0	0	1
741_M79.69_Pain in limb, site unspecified	741	0	0	1
742_M79.89_Other specified soft tissue disorders, site unspecified	742	0	0	1
743_M81.99_Unspecified osteoporosis, site unspecified	743	0	0	1
746_M85.99_Unspecified disorder of bone density and structure, site unspecified	746	0	0	1
751_M94.0_Chondrocostal junction syndrome [Tietze]	751	0	0	1
763_N20.1_Calculus of ureter	763	0	0	1
764_N20.9_Urinary calculus, unspecified	764	0	0	1
765_N21.1_Calculus in urethra	765	0	0	1
766_N23_Unspecified renal colic	766	0	0	1
768_N28.9_Disorder of kidney and ureter, unspecified	768	0	0	1
769_N29.8_Other disorders of kidney and ureter in other diseases classified elsewhere	769	0	0	1
770_N30.0_Acute cystitis	770	0	0	1
771_N30.9_Cystitis, unspecified	771	0	0	1
773_N34.1_Nonspecific urethritis	773	0	0	1
776_N39.0_Urinary tract infection, site not specified	776	0	0	1
779_N41.9_Inflammatory disease of prostate, unspecified	779	0	0	1
782_N45.9_Orchitis, epididymitis and epididymo-orchitis without abscess	782	0	0	1
783_N47_Redundant prepuce, phimosis and paraphimosis	783	0	0	1
784_N48.1_Balanoposthitis	784	0	0	1
785_N48.4_Impotence of organic origin	785	0	0	1
786_N48.8_Other specified disorders of penis	786	0	0	1
787_N49.2_Inflammatory disorders of scrotum	787	0	0	1
788_N50.8_Other specified disorders of male genital organs	788	0	0	1
789_N50.9_Disorder of male genital organs, unspecified	789	0	0	1
790_N60.0_Solitary cyst of breast	790	0	0	1
791_N61_Inflammatory disorders of breast	791	0	0	1
792_N63_Unspecified lump in breast	792	0	0	1
793_N64.4_Mastodynia	793	0	0	1
794_N64.8_Other specified disorders of breast	794	0	0	1
795_N64.9_Disorder of breast, unspecified	795	0	0	1
806_N76.8_Other specified inflammation of vagina and vulva	806	0	0	1
809_N80.9_Endometriosis, unspecified	809	0	0	1
810_N81.1_Cystocele	810	0	0	1
812_N83.2_Other and unspecified ovarian cysts	812	0	0	1
813_N89.8_Other specified noninflammatory disorders of vagina	813	0	0	1
814_N91.2_Amenorrhoea, unspecified	814	0	0	1
815_N92.0_Excessive and frequent menstruation with regular cycle	815	0	0	1
816_N92.6_Irregular menstruation, unspecified	816	0	0	1
817_N93.8_Other specified abnormal uterine and vaginal bleeding	817	0	0	1
818_N93.9_Abnormal uterine and vaginal bleeding, unspecified	818	0	0	1
819_N94.0_Mittelschmerz	819	0	0	1
820_N94.6_Dysmenorrhoea, unspecified	820	0	0	1
821_N94.8_Other specified conditions associated with female genital organs and menstrual cycle	821	0	0	1
822_N94.9_Unspecified condition associated with female genital organs and menstrual cycle	822	0	0	1
823_N95.0_Postmenopausal bleeding	823	0	0	1
824_N95.2_Postmenopausal atrophic vaginitis	824	0	0	1
825_N99.8_Other postprocedural disorders of genitourinary system	825	0	0	1
836_O21.0_Mild hyperemesis gravidarum	836	0	0	1
837_O21.9_Vomiting of pregnancy, unspecified	837	0	0	1
838_O26.9_Pregnancy-related condition, unspecified	838	0	0	1
853_P92.9_Feeding problem of newborn, unspecified	853	0	0	1
867_R01.1_Cardiac murmur, unspecified	867	0	0	1
869_R03.0_Elevated blood-pressure reading, without diagnosis of hypertension	869	0	0	1
870_R03.1_Nonspecific low blood-pressure reading	870	0	0	1
871_R04.0_Epistaxis	871	0	0	1
873_R05_Cough	873	0	0	1
877_R07.0_Pain in throat	877	0	0	1
890_R11_Nausea and vomiting	890	0	0	1
891_R12_Heartburn	891	0	0	1
892_R13_Dysphagia	892	0	0	1
893_R14_Flatulence and related conditions	893	0	0	1
900_R19.8_Other specified symptoms and signs involving the digestive system and abdomen	900	0	0	1
903_R21_Rash and other nonspecific skin eruption	903	0	0	1
904_R22.0_Localised swelling, mass and lump, head	904	0	0	1
905_R22.9_Localised swelling, mass and lump, unspecified	905	0	0	1
908_R23.3_Spontaneous ecchymoses	908	0	0	1
909_R23.4_Changes in skin texture	909	0	0	1
910_R25.2_Cramp and spasm	910	0	0	1
912_R26.2_Difficulty in walking, not elsewhere classified	912	0	0	1
913_R26.8_Other and unspecified abnormalities of gait and mobility	913	0	0	1
914_R29.89_Other and unspecified symptoms and signs involving the musculoskeletal system	914	0	0	1
915_R30.0_Dysuria	915	0	0	1
916_R31_Unspecified haematuria	916	0	0	1
917_R32_Unspecified urinary incontinence	917	0	0	1
918_R33_Retention of urine	918	0	0	1
920_R35_Polyuria	920	0	0	1
921_R36_Urethral discharge	921	0	0	1
922_R39.1_Other difficulties with micturition	922	0	0	1
923_R40.0_Somnolence	923	0	0	1
930_R45.89_Other symptoms and signs involving emotional state	930	0	0	1
934_R49.8_Other and unspecified voice disturbances	934	0	0	1
935_R50.9_Fever, unspecified	935	0	0	1
936_R51_Headache	936	0	0	1
937_R52.2_Other chronic pain	937	0	0	1
938_R53_Malaise and fatigue	938	0	0	1
946_R59.0_Localised enlarged lymph nodes	946	0	0	1
947_R59.9_Enlarged lymph nodes, unspecified	947	0	0	1
948_R60.0_Localised oedema	948	0	0	1
949_R60.9_Oedema, unspecified	949	0	0	1
950_R61.9_Hyperhidrosis, unspecified	950	0	0	1
952_R63.0_Anorexia	952	0	0	1
953_R63.3_Feeding difficulties and mismanagement	953	0	0	1
957_R68.1_Nonspecific symptoms peculiar to infancy	957	0	0	1
958_R68.8_Other specified general symptoms and signs	958	0	0	1
959_R69_Unknown and unspecified causes of morbidity	959	0	0	1
961_R79.8_Other specified abnormal findings of blood chemistry	961	0	0	1
962_R80_Isolated proteinuria	962	0	0	1
963_R82.1_Myoglobinuria	963	0	0	1
967_S00.01_Superficial injury of scalp, abrasion	967	0	0	1
968_S00.02_Superficial injury of scalp, blister	968	0	0	1
969_S00.03_Superficial injury of scalp, insect bite	969	0	0	1
970_S00.04_Superficial injury of scalp, superficial foreign body (splinter)	970	0	0	1
971_S00.05_Superficial injury of scalp, contusion	971	0	0	1
972_S00.08_Superficial injury of scalp, other	972	0	0	1
973_S00.1_Contusion of eyelid and periocular area	973	0	0	1
974_S00.28_Other superficial injuries of eyelid and periocular area, other	974	0	0	1
975_S01.0_Open wound of scalp	975	0	0	1
976_S01.1_Open wound of eyelid and periocular area	976	0	0	1
977_S01.20_Open wound of nose, part unspecified	977	0	0	1
978_S01.30_Open wound of external ear, part unspecified	978	0	0	1
979_S01.50_Open wound of mouth, part unspecified	979	0	0	1
980_S01.51_Open wound of lip	980	0	0	1
983_S01.88_Open wound of other parts of head	983	0	0	1
986_S02.2_Fracture of nasal bones	986	0	0	1
993_S03.4_Sprain and strain of jaw	993	0	0	1
997_S05.0_Injury of conjunctiva and corneal abrasion without mention of foreign body	997	0	0	1
1020_S13.4_Sprain and strain of cervical spine	1020	0	0	1
1025_S20.11_Other and unspecified superficial injuries of breast, abrasion	1025	0	0	1
1026_S20.13_Other and unspecified superficial injuries of breast, insect bite	1026	0	0	1
1027_S20.14_Other and unspecified superficial injuries of breast, superficial foreign body (splinter)	1027	0	0	1
1028_S20.18_Other and unspecified superficial injuries of breast, other	1028	0	0	1
1029_S20.2_Contusion of thorax	1029	0	0	1
1034_S22.32_Fracture of one rib, other than first rib	1034	0	0	1
1036_S23.3_Sprain and strain of thoracic spine	1036	0	0	1
1037_S23.4_Sprain and strain of ribs and sternum	1037	0	0	1
1038_S23.5_Sprain and strain of other and unspecified parts of thorax	1038	0	0	1
1043_S30.0_Contusion of lower back and pelvis	1043	0	0	1
1044_S30.1_Contusion of abdominal wall	1044	0	0	1
1053_S33.7_Sprain and strain of other and unspecified parts of lumbar spine and pelvis	1053	0	0	1
1062_S40.0_Contusion of shoulder and upper arm	1062	0	0	1
1063_S40.81_Abrasion of shoulder and upper arm	1063	0	0	1
1064_S40.83_Insect bite of shoulder and upper arm	1064	0	0	1
1065_S40.88_Other superficial injuries of shoulder and upper arm	1065	0	0	1
1066_S41.0_Open wound of shoulder	1066	0	0	1
1067_S42.00_Fracture of clavicle, part unspecified	1067	0	0	1
1069_S42.20_Fracture of upper end of humerus, part unspecified	1069	0	0	1
1070_S42.3_Fracture of shaft of humerus	1070	0	0	1
1071_S42.40_Fracture of lower end of humerus, part unspecified	1071	0	0	1
1072_S42.41_Supracondylar fracture of humerus	1072	0	0	1
1074_S43.1_Dislocation of acromioclavicular joint	1074	0	0	1
1075_S43.2_Dislocation of sternoclavicular joint	1075	0	0	1
1076_S43.3_Dislocation of other and unspecified parts of shoulder girdle	1076	0	0	1
1077_S43.4_Sprain and strain of shoulder joint	1077	0	0	1
1078_S43.5_Sprain and strain of acromioclavicular joint	1078	0	0	1
1079_S43.6_Sprain and strain of sternoclavicular joint	1079	0	0	1
1080_S43.7_Sprain and strain of other and unspecified parts of shoulder girdle	1080	0	0	1
1086_S46.2_Injury of muscle and tendon of other parts of biceps	1086	0	0	1
1087_S46.8_Injury of other muscles and tendons at shoulder and upper arm level	1087	0	0	1
1088_S49.9_Unspecified injury of shoulder and upper arm	1088	0	0	1
1089_S50.0_Contusion of elbow	1089	0	0	1
1090_S50.1_Contusion of other and unspecified parts of forearm	1090	0	0	1
1091_S50.81_Abrasion of forearm	1091	0	0	1
1092_S50.82_Blister of forearm	1092	0	0	1
1093_S50.83_Insect bite of forearm	1093	0	0	1
1094_S50.84_Superficial foreign body (splinter) of forearm	1094	0	0	1
1095_S50.88_Other superficial injuries of forearm	1095	0	0	1
1096_S51.88_Open wound of other parts of forearm	1096	0	0	1
1097_S51.9_Open wound of forearm, part unspecified	1097	0	0	1
1098_S52.00_Fracture of upper end of ulna, part unspecified	1098	0	0	1
1099_S52.10_Fracture of upper end of radius, part unspecified	1099	0	0	1
1100_S52.20_Fracture of shaft of ulna, part unspecified	1100	0	0	1
1101_S52.30_Fracture of shaft of radius, part unspecified	1101	0	0	1
1102_S52.4_Fracture of shafts of both ulna and radius	1102	0	0	1
1103_S52.50_Fracture of lower end of radius, unspecified	1103	0	0	1
1104_S52.6_Fracture of lower end of both ulna and radius	1104	0	0	1
1105_S52.8_Fracture of other parts of forearm	1105	0	0	1
1106_S52.9_Fracture of forearm, part unspecified	1106	0	0	1
1110_S53.40_Sprain and strain of elbow, part unspecified	1110	0	0	1
1111_S56.2_Injury of other flexor muscle and tendon at forearm level	1111	0	0	1
1112_S56.5_Injury of other extensor muscle and tendon at forearm level	1112	0	0	1
1114_S59.9_Unspecified injury of forearm	1114	0	0	1
1115_S60.0_Contusion of finger(s) without damage to nail	1115	0	0	1
1116_S60.1_Contusion of finger(s) with damage to nail	1116	0	0	1
1117_S60.81_Abrasion of wrist and hand	1117	0	0	1
1118_S60.82_Blister of wrist and hand	1118	0	0	1
1119_S60.83_Insect bite of wrist and hand	1119	0	0	1
1120_S60.84_Superficial foreign body (splinter) of wrist and hand	1120	0	0	1
1121_S60.88_Other superficial injuries of wrist and hand	1121	0	0	1
1122_S61.0_Open wound of finger(s) without damage to nail	1122	0	0	1
1125_S62.0_Fracture of navicular [scaphoid] bone of hand	1125	0	0	1
1126_S62.10_Fracture of carpal bone, unspecified	1126	0	0	1
1127_S62.30_Fracture of other metacarpal bone(s), part unspecified	1127	0	0	1
1128_S62.50_Fracture of thumb, part unspecified	1128	0	0	1
1129_S63.04_Dislocation of carpometacarpal (joint)	1129	0	0	1
1130_S63.10_Dislocation of finger, part unspecified	1130	0	0	1
1131_S63.11_Dislocation of metacarpophalangeal (joint)	1131	0	0	1
1132_S63.50_Sprain and strain of wrist, part unspecified	1132	0	0	1
1133_S63.61_Sprain and strain of metacarpophalangeal (joint)	1133	0	0	1
1134_S63.68_Sprain and strain of other parts of finger	1134	0	0	1
1135_S63.7_Sprain and strain of other and unspecified parts of hand	1135	0	0	1
1144_S69.8_Other specified injuries of wrist and hand	1144	0	0	1
1145_S69.9_Unspecified injury of wrist and hand	1145	0	0	1
1146_S70.1_Contusion of thigh	1146	0	0	1
1147_S70.81_Abrasion of hip and thigh	1147	0	0	1
1148_S70.82_Blister of hip and thigh	1148	0	0	1
1149_S70.83_Insect bite of hip and thigh	1149	0	0	1
1150_S70.84_Superficial foreign body (splinter) of hip and thigh	1150	0	0	1
1151_S70.88_Other superficial injuries of hip and thigh	1151	0	0	1
1152_S71.0_Open wound of hip	1152	0	0	1
1160_S73.10_Sprain and strain of hip, part unspecified	1160	0	0	1
1161_S79.9_Unspecified injury of hip and thigh	1161	0	0	1
1162_S80.1_Contusion of other and unspecified parts of lower leg	1162	0	0	1
1163_S81.0_Open wound of knee	1163	0	0	1
1164_S81.88_Open wound of other parts of lower leg	1164	0	0	1
1169_S82.41_Fracture of upper end of fibula	1169	0	0	1
1170_S82.42_Fracture of shaft of fibula	1170	0	0	1
1171_S82.5_Fracture of medial malleolus	1171	0	0	1
1172_S82.6_Fracture of lateral malleolus	1172	0	0	1
1175_S82.88_Fracture of other parts of lower leg	1175	0	0	1
1178_S83.2_Tear of meniscus, current	1178	0	0	1
1179_S83.3_Tear of articular cartilage of knee, current	1179	0	0	1
1180_S83.41_Sprain and strain of lateral collateral ligament	1180	0	0	1
1181_S83.44_Rupture of medial collateral ligament	1181	0	0	1
1182_S83.6_Sprain and strain of other and unspecified parts of knee	1182	0	0	1
1183_S86.1_Injury of other muscle(s) and tendon(s) of posterior muscle group at lower leg level	1183	0	0	1
1184_S86.8_Injury of other muscles and tendons at lower leg level	1184	0	0	1
1188_S89.8_Other specified injuries of lower leg	1188	0	0	1
1189_S89.9_Unspecified injury of lower leg	1189	0	0	1
1190_S90.1_Contusion of toe(s) without damage to nail	1190	0	0	1
1191_S90.2_Contusion of toe(s) with damage to nail	1191	0	0	1
1192_S90.3_Contusion of other and unspecified parts of foot	1192	0	0	1
1193_S90.81_Abrasion of ankle and foot	1193	0	0	1
1194_S90.82_Blister of ankle and foot	1194	0	0	1
1195_S90.83_Insect bite of ankle and foot	1195	0	0	1
1196_S90.84_Superficial foreign body (splinter) of ankle and foot	1196	0	0	1
1197_S90.88_Other superficial injuries of ankle and foot	1197	0	0	1
1198_S91.2_Open wound of toe(s) with damage to nail	1198	0	0	1
1199_S91.3_Open wound of other parts of foot	1199	0	0	1
1200_S92.0_Fracture of calcaneus	1200	0	0	1
1201_S92.3_Fracture of metatarsal bone	1201	0	0	1
1202_S92.4_Fracture of great toe	1202	0	0	1
1203_S92.9_Fracture of foot, unspecified	1203	0	0	1
1205_S93.10_Dislocation of toe(s), unspecified	1205	0	0	1
1206_S93.30_Dislocation of foot, part unspecified	1206	0	0	1
1207_S93.40_Sprain and strain of ankle, part unspecified	1207	0	0	1
1208_S93.48_Sprain and strain of other parts of ankle	1208	0	0	1
1209_S93.5_Sprain and strain of toe(s)	1209	0	0	1
1210_S93.6_Sprain and strain of other and unspecified parts of foot	1210	0	0	1
1212_S97.1_Crushing injury of toe(s)	1212	0	0	1
1213_S97.8_Crushing injury of other parts of ankle and foot	1213	0	0	1
1215_S99.8_Other specified injuries of ankle and foot	1215	0	0	1
1216_T00.0_Superficial injuries involving head with neck	1216	0	0	1
1217_T00.9_Multiple superficial injuries, unspecified	1217	0	0	1
1218_T01.2_Open wounds involving multiple regions of upper limb(s)	1218	0	0	1
1219_T02.90_Multiple fractures, unspecified, closed	1219	0	0	1
1225_T09.05_Contusion of trunk, level unspecified	1225	0	0	1
1226_T09.2_Dislocation, sprain and strain of unspecified joint and ligament of trunk	1226	0	0	1
1228_T11.05_Contusion of upper limb, level unspecified	1228	0	0	1
1229_T13.1_Open wound of lower limb, level unspecified	1229	0	0	1
1230_T14.05_Contusion of unspecified body region	1230	0	0	1
1232_T14.3_Dislocation, sprain and strain of unspecified body region	1232	0	0	1
1233_T14.6_Injury of muscles and tendons of unspecified body region	1233	0	0	1
1234_T14.8_Other injuries of unspecified body region	1234	0	0	1
1235_T14.9_Injury, unspecified	1235	0	0	1
1236_T15.0_Foreign body in cornea	1236	0	0	1
1238_T15.8_Foreign body in other and multiple parts of external eye	1238	0	0	1
1239_T16_Foreign body in ear	1239	0	0	1
1240_T17.0_Foreign body in nasal sinus	1240	0	0	1
1244_T18.0_Foreign body in mouth	1244	0	0	1
1248_T19.2_Foreign body in vulva and vagina	1248	0	0	1
1250_T20.0_Burn of unspecified thickness of head and neck	1250	0	0	1
1251_T20.1_Erythema of head and neck	1251	0	0	1
1252_T20.2_Partial thickness [blisters, epidermal loss] burn of head and neck	1252	0	0	1
1253_T21.00_Burn of unspecified thickness of trunk, unspecified site	1253	0	0	1
1254_T21.20_Partial thickness [blisters, epidermal loss] burn of trunk, unspecified site	1254	0	0	1
1255_T22.00_Burn of unspecified thickness of shoulder and upper limb, except wrist and hand, unspecified site	1255	0	0	1
1256_T22.10_Erythema of shoulder and upper limb, except wrist and hand, unspecified site	1256	0	0	1
1257_T22.20_Partial thickness [blisters, epidermal loss] burn of shoulder and upper limb, except wrist and hand, unspecified site	1257	0	0	1
1258_T23.0_Burn of unspecified thickness of wrist and hand	1258	0	0	1
1259_T23.1_Erythema of wrist and hand	1259	0	0	1
1260_T23.2_Partial thickness [blisters, epidermal loss] burn of wrist and hand	1260	0	0	1
1262_T24.0_Burn of unspecified thickness of hip and lower limb, except ankle and foot	1262	0	0	1
1263_T24.1_Erythema of hip and lower limb, except ankle and foot	1263	0	0	1
1264_T24.2_Partial thickness [blisters, epidermal loss] burn of hip and lower limb, except ankle and foot	1264	0	0	1
1266_T25.0_Burn of unspecified thickness of ankle and foot	1266	0	0	1
1271_T29.1_Burns of multiple regions, no more than erythema burns mentioned	1271	0	0	1
1274_T30.0_Burn of unspecified body region, unspecified thickness	1274	0	0	1
1275_T30.1_Erythema, body region unspecified	1275	0	0	1
1276_T30.2_Burn of partial thicknes, body region unspecified	1276	0	0	1
1278_T38.3_Insulin and oral hypoglycaemic [antidiabetic] drugs	1278	0	0	1
1279_T39.2_Pyrazolone derivatives	1279	0	0	1
1280_T39.4_Antirheumatics, not elsewhere classified	1280	0	0	1
1281_T40.0_Opium	1281	0	0	1
1282_T40.4_Other synthetic narcotics	1282	0	0	1
1283_T40.7_Cannabis (derivatives)	1283	0	0	1
1284_T41.3_Local anaesthetics	1284	0	0	1
1285_T42.4_Benzodiazepines	1285	0	0	1
1286_T42.6_Other antiepileptic and sedative-hypnotic drugs	1286	0	0	1
1287_T43.0_Tricyclic and tetracyclic antidepressants	1287	0	0	1
1289_T43.9_Psychotropic drug, unspecified	1289	0	0	1
1290_T44.3_Other parasympatholytics [anticholinergics and antimuscarinics] and spasmolytics, not elsewhere classified	1290	0	0	1
1291_T45.0_Antiallergic and antiemetic drugs	1291	0	0	1
1292_T45.1_Antineoplastic and immunosuppressive drugs	1292	0	0	1
1293_T45.4_Iron and its compounds	1293	0	0	1
1294_T45.5_Anticoagulants	1294	0	0	1
1295_T45.8_Other primarily systemic and haematological agents	1295	0	0	1
1296_T46.2_Other antidysrhythmic drugs, not elsewhere classified	1296	0	0	1
1297_T46.5_Other antihypertensive drugs, not elsewhere classified	1297	0	0	1
1298_T46.9_Other and unspecified agents primarily affecting the cardiovascular system	1298	0	0	1
1299_T47.8_Other agents primarily affecting the gastrointestinal system	1299	0	0	1
1300_T49.8_Other topical agents	1300	0	0	1
1301_T50.3_Electrolytic, caloric and water-balance agents	1301	0	0	1
1302_T50.4_Drugs affecting uric acid metabolism	1302	0	0	1
1303_T50.9_Other and unspecified drugs, medicaments and biological substances	1303	0	0	1
1304_T51.0_Ethanol	1304	0	0	1
1305_T51.8_Other alcohols	1305	0	0	1
1306_T52.0_Petroleum products	1306	0	0	1
1307_T54.3_Corrosive alkalis and alkali-like substances	1307	0	0	1
1308_T54.9_Corrosive substance, unspecified	1308	0	0	1
1309_T57.8_Other specified inorganic substances	1309	0	0	1
1311_T59.8_Other specified gases, fumes and vapours	1311	0	0	1
1312_T59.9_Gases, fumes and vapours, unspecified	1312	0	0	1
1313_T60.4_Rodenticides	1313	0	0	1
1315_T63.3_Venom of spider	1315	0	0	1
1316_T63.4_Venom of other arthropods	1316	0	0	1
1319_T66_Unspecified effects of radiation	1319	0	0	1
1320_T67.0_Heatstroke and sunstroke	1320	0	0	1
1321_T67.1_Heat syncope	1321	0	0	1
1322_T67.2_Heat cramp	1322	0	0	1
1323_T67.5_Heat exhaustion, unspecified	1323	0	0	1
1324_T68_Hypothermia	1324	0	0	1
1325_T69.9_Effect of reduced temperature, unspecified	1325	0	0	1
1327_T74.9_Maltreatment syndrome, unspecified	1327	0	0	1
1329_T75.3_Motion sickness	1329	0	0	1
1330_T75.4_Effects of electric current	1330	0	0	1
1331_T75.8_Other specified effects of external causes	1331	0	0	1
1333_T78.1_Other adverse food reactions, not elsewhere classified	1333	0	0	1
1335_T78.3_Angioneurotic oedema	1335	0	0	1
1336_T78.4_Allergy, unspecified	1336	0	0	1
1337_T79.3_Post traumatic wound infection, not elsewhere classified	1337	0	0	1
1345_T81.41_Wound infection following a procedure	1345	0	0	1
1346_T81.8_Other complications of procedures, not elsewhere classified	1346	0	0	1
1347_T81.9_Unspecified complication of procedure	1347	0	0	1
1353_T83.0_Mechanical complication of urinary (indwelling) catheter	1353	0	0	1
1354_T83.1_Mechanical complication of other urinary devices and implants	1354	0	0	1
1355_T83.8_Other complications of genitourinary prosthetic devices, implants and grafts	1355	0	0	1
1357_T85.6_Mechanical complication of other specified internal prosthetic devices, implants and grafts	1357	0	0	1
1359_T85.88_Other complications of internal prosthetic device, implant and graft, NEC	1359	0	0	1
1362_T88.7_Unspecified adverse effect of drug or medicament	1362	0	0	1
1363_T88.8_Other specified complications of surgical and medical care, not elsewhere classified	1363	0	0	1
1364_T89.01_Open wound with foreign body (with or without infection)	1364	0	0	1
1365_T89.02_Open wound with infection	1365	0	0	1
1366_T92.2_Sequelae of fracture at wrist and hand level	1366	0	0	1
1367_U06.0_Emergency use of U06.0	1367	0	0	1
1368_U07.1_Emergency use of U07.1	1368	0	0	1
1369_U07.2_Coronavirus disease 2019 [COVID-19], virus not identified	1369	0	0	1
1370_U07.7_Emergency use of U07.7	1370	0	0	1
1371_W50_Hit, struck, kicked, twisted, bitten or scratched by another person	1371	0	0	1
1372_W54.0_Bitten by dog	1372	0	0	1
1373_W55.8_Bitten or struck by other specified mammal	1373	0	0	1
1374_W59.0_Bitten or crushed by nonvenomous snake	1374	0	0	1
1375_W64_Exposure to other and unspecified animate mechanical forces	1375	0	0	1
1376_X99.09_Assault by knife, unspecified person	1376	0	0	1
1377_X99.19_Assault by razor blade, unspecified person	1377	0	0	1
1378_X99.99_Assault by sharp object, unspecified, unspecified person	1378	0	0	1
1379_Y08.09_Assault by other specified means, unspecified person	1379	0	0	1
1380_Z00.0_General medical examination	1380	0	0	1
1381_Z00.4_General psychiatric examination, not elsewhere classified	1381	0	0	1
1382_Z01.3_Examination of blood pressure	1382	0	0	1
1383_Z01.6_Radiological examination, not elsewhere classified	1383	0	0	1
1384_Z01.7_Laboratory examination	1384	0	0	1
1385_Z01.8_Other specified special examinations	1385	0	0	1
1387_Z02.7_Issue of medical certificate	1387	0	0	1
1388_Z02.8_Other examinations for administrative purposes	1388	0	0	1
1389_Z02.9_Examination for administrative purposes, unspecified	1389	0	0	1
1396_Z04.2_Examination and observation following work accident	1396	0	0	1
1397_Z04.3_Examination and observation following other accident	1397	0	0	1
1399_Z04.5_Examination and observation following other inflicted injury	1399	0	0	1
1401_Z04.8_Examination and observation for other specified reasons	1401	0	0	1
1406_Z11.5_Special screening examination for other viral diseases	1406	0	0	1
1407_Z13.8_Special screening examination for other specified diseases and disorders	1407	0	0	1
1408_Z13.9_Special screening examination, unspecified	1408	0	0	1
1410_Z20.6_Contact with and exposure to human immunodeficiency virus [HIV]	1410	0	0	1
1411_Z21_Asymptomatic human immunodeficiency virus [HIV] infection status	1411	0	0	1
1412_Z25.8_Need for immunisation against other specified single viral diseases	1412	0	0	1
1413_Z26.9_Need for immunisation against unspecified infectious disease	1413	0	0	1
1414_Z30.5_Surveillance of contraceptive device	1414	0	0	1
1415_Z30.8_Other contraceptive management	1415	0	0	1
1429_Z48.0_Attention to surgical dressings and sutures	1429	0	0	1
1430_Z48.8_Other specified surgical follow-up care	1430	0	0	1
1436_Z51.88_Other specified medical care	1436	0	0	1
1437_Z54.9_Convalescence following unspecified treatment	1437	0	0	1
1438_Z57.5_Occupational exposure to toxic agents in other industries	1438	0	0	1
1439_Z57.8_Occupational exposure to other risk-factors	1439	0	0	1
1448_Z71.1_Person with feared complaint in whom no diagnosis is made	1448	0	0	1
1449_Z71.3_Dietary counselling and surveillance	1449	0	0	1
1450_Z71.8_Other specified counselling	1450	0	0	1
1451_Z71.9_Counselling, unspecified	1451	0	0	1
1456_Z76.0_Issue of repeat prescription	1456	0	0	1
1458_Z76.5_Malingerer [conscious simulation]	1458	0	0	1
1459_Z76.8_Persons encountering health services in other specified circumstances	1459	0	0	1
1460_Z86.7_Personal history of diseases of the circulatory system	1460	0	0	1
1461_Z91.1_Personal history of noncompliance with medical treatment and regimen	1461	0	0	1
12_A24.2_Subacute and chronic melioidosis	12	0	1	0
15_A38_Scarlet fever	15	1	0	0
34_B00.5_Herpesviral ocular disease	34	1	0	0
43_B19.9_Unspecified viral hepatitis without hepatic coma	43	0	1	0
44_B24_Unspecified human immunodeficiency virus [HIV] disease	44	0	1	0
57_B37.0_Candidal stomatitis	57	1	0	0
87_C44.9_Malignant neoplasm of skin, unspecified	87	0	1	0
103_D16.9_Benign neoplasm of bone and articular cartilage, unspecified	103	0	1	0
104_D17.9_Benign lipomatous neoplasm, unspecified	104	0	1	0
105_D18.00_Haemangioma, unspecified site	105	0	1	0
107_D25.9_Leiomyoma of uterus, unspecified	107	0	1	0
117_D51.3_Other dietary vitamin B12 deficiency anaemia	117	0	1	0
118_D61.8_Other specified aplastic anaemias	118	0	1	0
121_D66_Hereditary factor VIII deficiency	121	0	1	0
122_D68.9_Coagulation defect, unspecified	122	0	1	0
123_D69.6_Thrombocytopenia, unspecified	123	0	1	0
125_D75.1_Secondary polycythaemia	125	0	1	0
126_D89.8_Other specified disorders involving the immune mechanism, not elsewhere classified	126	0	1	0
130_E06.1_Subacute thyroiditis	130	0	1	0
135_E10.69_Type 1 diabetes mellitus with other specified complication	135	0	1	0
136_E10.8_Type 1 diabetes mellitus with unspecified complication	136	0	1	0
140_E11.69_Type 2 diabetes mellitus with other specified complication	140	0	1	0
141_E11.8_Type 2 diabetes mellitus with unspecified complication	141	0	1	0
144_E20.9_Hypoparathyroidism, unspecified	144	0	1	0
145_E21.3_Hyperparathyroidism, unspecified	145	0	1	0
147_E27.4_Other and unspecified adrenocortical insufficiency	147	0	1	0
148_E29.9_Testicular dysfunction, unspecified	148	0	1	0
149_E46_Unspecified protein-energy malnutrition	149	0	1	0
157_E86_Volume depletion	157	0	1	0
161_E87.3_Alkalosis	161	0	1	0
166_E87.8_Other disorders of electrolyte and fluid balance, not elsewhere classified	166	0	1	0
167_F03_Unspecified dementia	167	0	1	0
204_F43.0_Acute stress reaction	204	1	0	0
221_G12.2_Motor neuron disease	221	0	1	0
222_G20_Parkinson's disease	222	0	1	0
223_G25.3_Myoclonus	223	0	1	0
224_G25.9_Extrapyramidal and movement disorder, unspecified	224	0	1	0
225_G30.9_Alzheimer's disease, unspecified	225	0	1	0
226_G35_Multiple sclerosis	226	0	1	0
235_G44.3_Chronic post traumatic headache	235	0	1	0
238_G47.30_Sleep apnoea, unspecified	238	0	1	0
243_G52.9_Cranial nerve disorder, unspecified	243	0	1	0
246_G57.3_Lesion of lateral popliteal nerve	246	0	1	0
247_G60.9_Hereditary and idiopathic neuropathy, unspecified	247	0	1	0
248_G62.2_Polyneuropathy due to other toxic agents	248	0	1	0
249_G70.0_Myasthenia gravis	249	0	1	0
250_G71.0_Muscular dystrophy	250	0	1	0
251_G80.9_Cerebral palsy, unspecified	251	0	1	0
252_G81.9_Hemiplegia, unspecified	252	0	1	0
253_G82.20_Paraplegia, unspecified, unspecified	253	0	1	0
254_G82.50_Tetraplegia, unspecified, unspecified	254	0	1	0
256_G90.9_Disorder of autonomic nervous system, unspecified	256	0	1	0
260_G93.2_Benign intracranial hypertension	260	0	1	0
265_G97.1_Other reaction to spinal and lumbar puncture	265	0	1	0
276_H05.1_Chronic inflammatory disorders of orbit	276	0	1	0
290_H25.9_Senile cataract, unspecified	290	0	1	0
291_H26.1_Traumatic cataract	291	0	1	0
292_H26.9_Cataract, unspecified	292	0	1	0
299_H40.9_Glaucoma, unspecified	299	0	1	0
306_H51.8_Other specified disorders of binocular movement	306	0	1	0
307_H53.0_Amblyopia ex anopsia	307	0	1	0
308_H53.1_Subjective visual disturbances	308	0	1	0
309_H53.2_Diplopia	309	0	1	0
310_H53.8_Other visual disturbances	310	0	1	0
311_H54.3_Mild or no visual impairment, binocular	311	0	1	0
312_H54.4_Blindness, monocular	312	0	1	0
313_H55_Nystagmus and other irregular eye movements	313	0	1	0
314_H57.1_Ocular pain	314	0	1	0
332_H91.9_Hearing loss, unspecified	332	0	1	0
341_I05.0_Mitral stenosis	341	0	1	0
342_I08.0_Disorders of both mitral and aortic valves	342	0	1	0
343_I09.1_Rheumatic diseases of endocardium, valve unspecified	343	0	1	0
346_I12.9_Hypertensive kidney disease without kidney failure	346	0	1	0
347_I15.8_Other secondary hypertension	347	0	1	0
363_I34.9_Nonrheumatic mitral valve disorder, unspecified	363	0	1	0
364_I35.9_Aortic valve disorder, unspecified	364	0	1	0
368_I44.0_Atrioventricular block, first degree	368	0	1	0
372_I44.7_Left bundle-branch block, unspecified	372	0	1	0
373_I45.6_Pre-excitation syndrome	373	0	1	0
378_I48_Atrial fibrillation and flutter	378	0	1	0
379_I49.1_Atrial premature depolarisation	379	0	1	0
386_I51.7_Cardiomegaly	386	0	1	0
408_I77.6_Arteritis, unspecified	408	0	1	0
413_I82.8_Embolism and thrombosis of other specified veins	413	1	0	0
426_I87.2_Venous insufficiency (chronic)(peripheral)	426	0	1	0
431_I95.1_Orthostatic hypotension	431	0	1	0
432_I95.8_Other hypotension	432	0	1	0
434_I99_Other and unspecified disorders of circulatory system	434	0	1	0
444_J05.0_Acute obstructive laryngitis [croup]	444	1	0	0
468_J44.0_Chronic obstructive pulmonary disease with acute lower respiratory infection	468	1	0	0
478_J90_Pleural effusion, not elsewhere classified	478	0	1	0
491_K02.9_Dental caries, unspecified	491	0	1	0
495_K05.1_Chronic gingivitis	495	0	1	0
518_K22.0_Achalasia of cardia	518	0	1	0
520_K22.4_Dyskinesia of oesophagus	520	0	1	0
546_K44.9_Diaphragmatic hernia without obstruction or gangrene	546	0	1	0
548_K50.9_Crohn's disease, unspecified	548	1	0	0
549_K51.9_Ulcerative colitis, unspecified	549	1	0	0
554_K56.4_Other impaction of intestine	554	0	1	0
571_K70.3_Alcoholic cirrhosis of liver	571	0	1	0
574_K73.9_Chronic hepatitis, unspecified	574	0	1	0
575_K74.6_Other and unspecified cirrhosis of liver	575	0	1	0
577_K75.9_Inflammatory liver disease, unspecified	577	0	1	0
578_K76.6_Portal hypertension	578	0	1	0
579_K76.8_Other specified diseases of liver	579	0	1	0
580_K76.9_Liver disease, unspecified	580	0	1	0
581_K80.20_Calculus of gallbladder without cholecystitis, without mention of obstruction	581	0	1	0
586_K83.9_Disease of biliary tract, unspecified	586	0	1	0
588_K86.1_Other chronic pancreatitis	588	0	1	0
589_K86.2_Cyst of pancreas	589	0	1	0
611_L08.0_Pyoderma	611	0	1	0
645_L98.0_Pyogenic granuloma	645	0	1	0
668_M21.99_Acquired deformity of limb, unspecified, site unspecified	668	0	1	0
695_M31.6_Other giant cell arteritis	695	1	0	0
698_M43.52_Other recurrent vertebral subluxation, cervical region	698	0	1	0
699_M43.6_Torticollis	699	1	0	0
748_M91.9_Juvenile osteochondrosis of hip and pelvis, unspecified	748	0	1	0
749_M92.4_Juvenile osteochondrosis of patella	749	0	1	0
753_N03.9_Chronic nephritic syndrome, unspecified	753	0	1	0
760_N18.9_Chronic kidney disease, unspecified	760	0	1	0
761_N19_Unspecified kidney failure	761	0	1	0
762_N20.0_Calculus of kidney	762	0	1	0
767_N25.8_Other disorders resulting from impaired renal tubular function	767	0	1	0
772_N32.8_Other specified disorders of bladder	772	0	1	0
774_N35.9_Urethral stricture, unspecified	774	0	1	0
775_N36.8_Other specified disorders of urethra	775	0	1	0
777_N39.9_Disorder of urinary system, unspecified	777	0	1	0
778_N40_Hyperplasia of prostate	778	0	1	0
780_N43.3_Hydrocele, unspecified	780	0	1	0
801_N73.9_Female pelvic inflammatory disease, unspecified	801	1	0	0
804_N76.0_Acute vaginitis	804	1	0	0
807_N77.0_Ulceration of vulva in infectious and parasitic diseases classified elsewhere	807	1	0	0
808_N77.1_Vaginitis, vulvitis and vulvovaginitis in infectious and parasitic diseases classified elsewhere	808	1	0	0
811_N81.4_Uterovaginal prolapse, unspecified	811	0	1	0
856_Q31.5_Congenital laryngomalacia	856	0	1	0
857_Q53.9_Undescended testicle, unspecified laterality	857	0	1	0
858_Q61.9_Cystic kidney disease, unspecified	858	0	1	0
859_Q79.1_Other and unspecified congenital malformations of diaphragm	859	0	1	0
860_Q87.14_Prader-Willi syndrome	860	0	1	0
861_Q87.4_Marfan's syndrome	861	0	1	0
862_Q89.24_Thyroglossal cyst	862	0	1	0
863_Q89.89_Other specified congenital malformations	863	0	1	0
864_Q89.9_Congenital malformation, unspecified	864	0	1	0
885_R09.89_Other specified symptoms and signs involving the respiratory system	885	0	1	0
887_R10.1_Pain localised to upper abdomen	887	0	1	0
888_R10.3_Pain localised to other parts of lower abdomen	888	0	1	0
889_R10.4_Other and unspecified abdominal pain	889	0	1	0
894_R15_Faecal incontinence	894	0	1	0
895_R16.0_Hepatomegaly, not elsewhere classified	895	0	1	0
896_R16.1_Splenomegaly, not elsewhere classified	896	0	1	0
901_R20.2_Paraesthesia of skin	901	0	1	0
902_R20.8_Other and unspecified disturbances of skin sensation	902	0	1	0
907_R23.1_Pallor	907	0	1	0
926_R42_Dizziness and giddiness	926	0	1	0
951_R62.9_Lack of expected normal physiological development, unspecified	951	0	1	0
954_R63.4_Abnormal weight loss	954	0	1	0
955_R63.5_Abnormal weight gain	955	0	1	0
956_R64_Cachexia	956	0	1	0
960_R78.0_Finding of alcohol in blood	960	0	1	0
981_S01.54_Open wound of tongue and floor of mouth	981	1	0	0
989_S02.5_Fracture of tooth	989	0	1	0
1003_S05.8_Other injuries of eye and orbit	1003	0	1	0
1012_S09.2_Traumatic rupture of ear drum	1012	1	0	0
1013_S09.9_Unspecified injury of head	1013	0	1	0
1014_S10.0_Contusion of throat	1014	1	0	0
1024_S19.9_Unspecified injury of neck	1024	0	1	0
1030_S21.1_Open wound of front wall of thorax	1030	1	0	0
1031_S21.2_Open wound of back wall of thorax	1031	1	0	0
1045_S31.0_Open wound of lower back and pelvis	1045	1	0	0
1046_S31.1_Open wound of abdominal wall	1046	1	0	0
1047_S31.2_Open wound of penis	1047	1	0	0
1048_S31.3_Open wound of scrotum and testes	1048	1	0	0
1049_S32.00_Fracture of lumbar vertebra, level unspecified	1049	0	1	0
1140_S67.0_Crushing injury of thumb and other finger(s)	1140	1	0	0
1141_S67.8_Crushing injury of other and unspecified parts of wrist and hand	1141	1	0	0
1165_S82.0_Fracture of patella	1165	1	0	0
1166_S82.18_Other fracture of upper end of tibia	1166	1	0	0
1167_S82.28_Other fracture of shaft of tibia	1167	1	0	0
1168_S82.38_Other fracture of lower end of tibia	1168	1	0	0
1176_S83.0_Dislocation of patella	1176	1	0	0
1185_S87.0_Crushing injury of knee	1185	1	0	0
1186_S87.8_Crushing injury of other and unspecified parts of lower leg	1186	1	0	0
1211_S97.0_Crushing injury of ankle	1211	0	1	0
1237_T15.1_Foreign body in conjunctival sac	1237	0	1	0
1261_T23.3_Full thickness burn of wrist and hand	1261	1	0	0
1265_T24.3_Full thickness burn of hip and lower limb, except ankle and foot	1265	1	0	0
1267_T26.0_Burn of eyelid and periocular area	1267	1	0	0
1270_T29.0_Burns of multiple regions, unspecified thickness	1270	1	0	0
1272_T29.2_Burns of multiple regions, no more than partial thickness burns mentioned	1272	1	0	0
1273_T29.3_Burns of multiple regions, at least one burn of full thickness mentioned	1273	1	0	0
1277_T33.8_Superficial frostbite of ankle and foot	1277	1	0	0
1310_T58_Toxic effect of carbon monoxide	1310	0	1	0
1317_T63.6_Toxic effect of contact with other marine animals	1317	0	1	0
1318_T63.9_Toxic effect of contact with unspecified venomous animal	1318	0	1	0
1339_T79.8_Other early complications of trauma	1339	1	0	0
1340_T80.2_Infections following infusion, transfusion and therapeutic injection	1340	1	0	0
1342_T81.0_Haemorrhage and haematoma complicating a procedure, not elsewhere classified	1342	1	0	0
1394_Z03.8_Observation for other suspected diseases and conditions	1394	1	0	0
1395_Z03.9_Observation for suspected disease or condition, unspecified	1395	1	0	0
1402_Z09.0_Follow-up examination after surgery for other conditions	1402	0	1	0
1403_Z09.8_Follow-up examination after other treatment for other conditions	1403	0	1	0
1404_Z09.9_Follow-up examination after unspecified treatment for other conditions	1404	0	1	0
1409_Z20.1_Contact with and exposure to tuberculosis	1409	0	1	0
1417_Z33_Pregnant state, incidental	1417	0	1	0
1425_Z46.6_Fitting and adjustment of urinary device	1425	1	0	0
1426_Z46.9_Fitting and adjustment of unspecified device	1426	1	0	0
1442_Z60.0_Problems of adjustment to life-cycle transitions	1442	0	1	0
1443_Z60.2_Living alone	1443	0	1	0
1452_Z74.0_Need for assistance due to reduced mobility	1452	0	1	0
1453_Z74.2_Need for assistance at home and no other household member able to render care	1453	0	1	0
10_A16.2_Tuberculosis of lung, without mention of bacteriological or histological confirmation	10	1	1	1
11_A16.7_Primary respiratory tuberculosis without mention of bacteriological or histological confirmation	11	1	1	1
13_A35_Other tetanus	13	1	1	1
16_A39.0_Meningococcal meningitis	16	1	1	1
17_A41.9_Sepsis, unspecified	17	1	1	1
19_A48.0_Gas gangrene	19	1	1	1
31_A87.0_Enteroviral meningitis	31	1	1	1
62_B54_Unspecified malaria	62	1	1	1
76_C06.9_Malignant neoplasm of mouth, unspecified	76	1	1	1
77_C10.9_Malignant neoplasm of oropharynx, unspecified	77	1	1	1
78_C15.9_Malignant neoplasm of oesophagus, unspecified	78	1	1	1
79_C16.9_Malignant neoplasm of stomach, unspecified	79	1	1	1
80_C17.9_Malignant neoplasm of small intestine, unspecified	80	1	1	1
81_C18.9_Malignant neoplasm of colon, unspecified part	81	1	1	1
82_C22.9_Malignant neoplasm of liver, unspecified	82	1	1	1
83_C24.9_Malignant neoplasm of biliary tract, unspecified	83	1	1	1
84_C25.9_Malignant neoplasm of pancreas, part unspecified	84	1	1	1
85_C34.9_Malignant neoplasm of bronchus or lung, unspecified	85	1	1	1
86_C38.4_Malignant neoplasm of pleura	86	1	1	1
88_C50.9_Malignant neoplasm of breast, unspecified part	88	1	1	1
89_C53.9_Malignant neoplasm of cervix uteri, unspecified	89	1	1	1
90_C57.9_Malignant neoplasm of female genital organ, unspecified	90	1	1	1
91_C61_Malignant neoplasm of prostate	91	1	1	1
92_C68.9_Malignant neoplasm of urinary organ, unspecified	92	1	1	1
93_C71.9_Malignant neoplasm of brain, unspecified	93	1	1	1
94_C78.0_Secondary malignant neoplasm of lung	94	1	1	1
95_C78.7_Secondary malignant neoplasm of liver and intrahepatic bile duct	95	1	1	1
96_C79.3_Secondary malignant neoplasm of brain and cerebral meninges	96	1	1	1
97_C80.9_Malignant neoplasm, primary site unspecified	97	1	1	1
98_C85.9_Non-Hodgkin lymphoma, unspecified	98	1	1	1
99_C92.00_Acute myeloblastic leukaemia [AML], without mention of remission	99	1	1	1
100_C92.10_Chronic myeloid leukaemia [CML], BCR/ABL-positive, without mention of remission	100	1	1	1
101_C95.90_Leukaemia, unspecified, without mention of remission	101	1	1	1
102_C96.7_Other specified malignant neoplasms of lymphoid, haematopoietic and related tissue	102	1	1	1
110_D37.9_Neoplasm of uncertain or unknown behaviour of digestive organ, unspecified	110	1	1	1
111_D43.2_Neoplasm of uncertain or unknown behaviour of brain, unspecified	111	1	1	1
112_D45_Polycythaemia vera	112	1	1	1
113_D48.0_Neoplasm of uncertain or unknown behaviour of bone and articular cartilage	113	1	1	1
114_D48.9_Neoplasm of uncertain or unknown behaviour, unspecified	114	1	1	1
119_D62_Acute posthaemorrhagic anaemia	119	1	1	1
124_D70_Agranulocytosis	124	1	1	1
129_E05.9_Thyrotoxicosis, unspecified	129	1	1	1
132_E10.10_Insulin-dependent diabetes mellitus with ketoacidosis, not stated as uncontrolled	132	1	1	1
133_E10.11_Type 1 diabetes mellitus with ketoacidosis, without coma	133	1	1	1
134_E10.64_Type 1 diabetes mellitus with hypoglycaemia	134	1	1	1
138_E11.11_Type 2 diabetes mellitus with ketoacidosis, without coma	138	1	1	1
139_E11.64_Type 2 diabetes mellitus with hypoglycaemia	139	1	1	1
143_E15_Nondiabetic hypoglycaemic coma	143	1	1	1
146_E27.2_Addisonian crisis	146	1	1	1
150_E51.2_Wernicke's encephalopathy	150	1	1	1
160_E87.2_Acidosis	160	1	1	1
163_E87.5_Hyperkalaemia	163	1	1	1
164_E87.6_Hypokalaemia	164	1	1	1
165_E87.7_Fluid overload	165	1	1	1
168_F05.0_Delirium not superimposed on dementia, so described	168	1	1	1
169_F05.1_Delirium superimposed on dementia	169	1	1	1
170_F05.9_Delirium, unspecified	170	1	1	1
173_F10.0_Mental and behavioural disorders due to use of alcohol, acute intoxication	173	1	1	1
174_F10.1_Mental and behavioural disorders due to use of alcohol, harmful use	174	1	1	1
175_F10.2_Mental and behavioural disorders due to use of alcohol, dependence syndrome	175	1	1	1
176_F10.5_Mental and behavioural disorders due to use of alcohol, psychotic disorder	176	1	1	1
177_F11.2_Mental and behavioural disorders due to use of opioids, dependence syndrome	177	1	1	1
178_F12.1_Mental and behavioural disorders due to use of cannabinoids, harmful use	178	1	1	1
179_F12.2_Mental and behavioural disorders due to use of cannabinoids, dependence syndrome	179	1	1	1
180_F15.20_Mental and behavioural disorders due to use of other stimulants, including caffeine, dependence syndrome, unspecified stimulants	180	1	1	1
181_F16.20_Mental and behavioural disorders due to use of hallucinogens, dependence syndrome, unspecified hallucinogen	181	1	1	1
182_F18.0_Mental and behavioural disorders due to use of volatile solvents, acute intoxication	182	1	1	1
183_F19.1_Mental and behavioural disorders due to multiple drug use and use of psychoactive substances, harmful use	183	1	1	1
184_F19.2_Mental and behavioural disorders due to multiple drug use and use of psychoactive substances, dependence syndrome	184	1	1	1
185_F19.3_Mental and behavioural disorders due to multiple drug use and use of psychoactive substances, withdrawal state	185	1	1	1
186_F19.5_Mental and behavioural disorders due to multiple drug use and use of psychoactive substances, psychotic disorder	186	1	1	1
187_F19.9_Mental and behavioural disorders due to multiple drug use and use of psychoactive substances, unspecified mental and behavioural disorder	187	1	1	1
190_F23.90_Acute and transient psychotic disorder, unspecified, without mention of associated acute stress	190	1	1	1
191_F29_Unspecified nonorganic psychosis	191	1	1	1
192_F30.9_Manic episode, unspecified	192	1	1	1
195_F32.20_Severe depressive episode without psychotic symptoms, not specified as arising in the postnatal period	195	1	1	1
218_G02.1_Meningitis in mycoses	218	1	1	1
219_G04.9_Encephalitis, myelitis and encephalomyelitis, unspecified	219	1	1	1
220_G06.0_Intracranial abscess and granuloma	220	1	1	1
230_G41.0_Grand mal status epilepticus	230	1	1	1
231_G41.2_Complex partial status epilepticus	231	1	1	1
257_G91.1_Obstructive hydrocephalus	257	1	1	1
258_G93.0_Cerebral cysts	258	1	1	1
259_G93.1_Anoxic brain damage, not elsewhere classified	259	1	1	1
261_G93.4_Encephalopathy, unspecified	261	1	1	1
262_G93.5_Compression of brain	262	1	1	1
263_G93.6_Cerebral oedema	263	1	1	1
264_G95.9_Disease of spinal cord, unspecified	264	1	1	1
294_H33.0_Retinal detachment with retinal break	294	1	1	1
295_H33.2_Serous retinal detachment	295	1	1	1
304_H46_Optic neuritis	304	1	1	1
305_H47.1_Papilloedema, unspecified	305	1	1	1
324_H70.9_Mastoiditis, unspecified	324	1	1	1
338_I01.1_Acute rheumatic endocarditis	338	1	1	1
339_I01.9_Acute rheumatic heart disease, unspecified	339	1	1	1
348_I20.0_Unstable angina	348	1	1	1
349_I20.1_Angina pectoris with documented spasm	349	1	1	1
350_I20.8_Other forms of angina pectoris	350	1	1	1
351_I21.3_Acute transmural myocardial infarction of unspecified site	351	1	1	1
352_I24.0_Coronary thrombosis not resulting in myocardial infarction	352	1	1	1
353_I25.10_Atherosclerotic heart disease, of unspecified vessel	353	1	1	1
354_I25.2_Old myocardial infarction	354	1	1	1
355_I25.8_Other forms of chronic ischaemic heart disease	355	1	1	1
356_I25.9_Chronic ischaemic heart disease, unspecified	356	1	1	1
357_I26.9_Pulmonary embolism without mention of acute cor pulmonale	357	1	1	1
358_I27.0_Primary pulmonary hypertension	358	1	1	1
359_I27.9_Pulmonary heart disease, unspecified	359	1	1	1
360_I30.9_Acute pericarditis, unspecified	360	1	1	1
361_I31.9_Disease of pericardium, unspecified	361	1	1	1
362_I33.0_Acute and subacute infective endocarditis	362	1	1	1
365_I40.9_Acute myocarditis, unspecified	365	1	1	1
366_I42.8_Other cardiomyopathies	366	1	1	1
367_I42.9_Cardiomyopathy, unspecified	367	1	1	1
369_I44.1_Atrioventricular block, second degree	369	1	1	1
370_I44.2_Atrioventricular block, complete	370	1	1	1
371_I44.3_Other and unspecified atrioventricular block	371	1	1	1
374_I46.9_Cardiac arrest, unspecified	374	1	1	1
375_I47.1_Supraventricular tachycardia	375	1	1	1
376_I47.2_Ventricular tachycardia	376	1	1	1
377_I47.9_Paroxysmal tachycardia, unspecified	377	1	1	1
380_I49.5_Sick sinus syndrome	380	1	1	1
381_I49.8_Other specified cardiac arrhythmias	381	1	1	1
382_I49.9_Cardiac arrhythmia, unspecified	382	1	1	1
383_I50.0_Congestive heart failure	383	1	1	1
384_I50.1_Left ventricular failure	384	1	1	1
385_I50.9_Heart failure, unspecified	385	1	1	1
387_I51.9_Heart disease, unspecified	387	1	1	1
388_I60.9_Subarachnoid haemorrhage, unspecified	388	1	1	1
389_I61.9_Intracerebral haemorrhage, unspecified	389	1	1	1
390_I62.0_Subdural haemorrhage (acute)(nontraumatic)	390	1	1	1
391_I62.9_Intracranial haemorrhage (nontraumatic), unspecified	391	1	1	1
392_I63.5_Cerebral infarction due to unspecified occlusion or stenosis of cerebral arteries	392	1	1	1
393_I64_Stroke, not specified as haemorrhage or infarction	393	1	1	1
394_I66.9_Occlusion and stenosis of unspecified cerebral artery	394	1	1	1
395_I67.4_Hypertensive encephalopathy	395	1	1	1
396_I67.8_Other specified cerebrovascular diseases	396	1	1	1
397_I67.9_Cerebrovascular disease, unspecified	397	1	1	1
398_I69.8_Sequelae of other and unspecified cerebrovascular diseases	398	1	1	1
399_I71.00_Dissection of aorta, unspecified site	399	1	1	1
401_I71.3_Abdominal aortic aneurysm, ruptured	401	1	1	1
405_I74.2_Embolism and thrombosis of arteries of upper extremities	405	1	1	1
406_I74.3_Embolism and thrombosis of arteries of lower extremities	406	1	1	1
407_I74.9_Embolism and thrombosis of unspecified artery	407	1	1	1
425_I85.0_Oesophageal varices with bleeding	425	1	1	1
443_J04.1_Acute tracheitis	443	1	1	1
445_J05.1_Acute epiglottitis	445	1	1	1
464_J36_Peritonsillar abscess	464	1	1	1
474_J69.0_Pneumonitis due to food and vomit	474	1	1	1
475_J81_Pulmonary oedema	475	1	1	1
476_J85.2_Abscess of lung without pneumonia	476	1	1	1
477_J86.9_Pyothorax without fistula	477	1	1	1
479_J93.1_Other spontaneous pneumothorax	479	1	1	1
480_J95.0_Tracheostomy malfunction	480	1	1	1
481_J95.1_Acute pulmonary insufficiency following thoracic surgery	481	1	1	1
482_J96.9_Respiratory failure, unspecified	482	1	1	1
483_J98.1_Pulmonary collapse	483	1	1	1
509_K12.2_Cellulitis and abscess of mouth	509	1	1	1
519_K22.2_Oesophageal obstruction	519	1	1	1
521_K22.6_Gastro-oesophageal laceration-haemorrhage syndrome	521	1	1	1
522_K25.0_Gastric ulcer, acute with haemorrhage	522	1	1	1
523_K25.1_Gastric ulcer, acute with perforation	523	1	1	1
524_K25.2_Gastric ulcer, acute with both haemorrhage and perforation	524	1	1	1
526_K25.4_Gastric ulcer, chronic or unspecified with haemorrhage	526	1	1	1
534_K35.8_Acute appendicitis, other and unspecified	534	1	1	1
535_K36_Other appendicitis	535	1	1	1
538_K40.30_Unilateral or unspecified inguinal hernia, with obstruction, without gangrene, not specified as recurrent	538	1	1	1
542_K42.0_Umbilical hernia with obstruction, without gangrene	542	1	1	1
544_K43.0_Incisional hernia with obstruction, without gangrene	544	1	1	1
551_K56.0_Paralytic ileus	551	1	1	1
552_K56.1_Intussusception	552	1	1	1
553_K56.2_Volvulus	553	1	1	1
555_K56.6_Other and unspecified intestinal obstruction	555	1	1	1
561_K60.3_Anal fistula	561	1	1	1
562_K61.0_Anal abscess	562	1	1	1
563_K62.3_Rectal prolapse	563	1	1	1
564_K62.5_Haemorrhage of anus and rectum	564	1	1	1
566_K63.1_Perforation of intestine (nontraumatic)	566	1	1	1
567_K65.0_Acute peritonitis	567	1	1	1
568_K65.9_Peritonitis, unspecified	568	1	1	1
569_K66.0_Peritoneal adhesions	569	1	1	1
570_K70.1_Alcoholic hepatitis	570	1	1	1
572_K72.0_Acute and subacute hepatic failure	572	1	1	1
576_K75.0_Abscess of liver	576	1	1	1
582_K81.0_Acute cholecystitis	582	1	1	1
583_K81.8_Other cholecystitis	583	1	1	1
584_K81.9_Cholecystitis, unspecified	584	1	1	1
585_K83.0_Cholangitis	585	1	1	1
587_K85.9_Acute pancreatitis, unspecified	587	1	1	1
591_K92.0_Haematemesis	591	1	1	1
592_K92.1_Melaena	592	1	1	1
593_K92.2_Gastrointestinal haemorrhage, unspecified	593	1	1	1
649_M00.91_Pyogenic arthritis, unspecified, shoulder region	649	1	1	1
650_M00.92_Pyogenic arthritis, unspecified, upper arm	650	1	1	1
651_M00.93_Pyogenic arthritis, unspecified, forearm	651	1	1	1
652_M00.94_Pyogenic arthritis, unspecified, hand	652	1	1	1
653_M00.95_Pyogenic arthritis, unspecified, pelvic region and thigh	653	1	1	1
654_M00.96_Pyogenic arthritis, unspecified, lower leg	654	1	1	1
655_M00.97_Pyogenic arthritis, unspecified, ankle and foot	655	1	1	1
656_M00.98_Pyogenic arthritis, unspecified, other site	656	1	1	1
723_M66.59_Spontaneous rupture of unspecified tendon, site unspecified	723	1	1	1
747_M86.19_Other acute osteomyelitis, site unspecified	747	1	1	1
750_M93.0_Slipped upper femoral epiphysis (nontraumatic)	750	1	1	1
752_N00.9_Acute nephritic syndrome, unspecified	752	1	1	1
754_N04.9_Nephrotic syndrome, unspecified	754	1	1	1
755_N10_Acute tubulo-interstitial nephritis	755	1	1	1
756_N12_Tubulo-interstitial nephritis, not specified as acute or chronic	756	1	1	1
757_N13.3_Other and unspecified hydronephrosis	757	1	1	1
758_N13.9_Obstructive and reflux uropathy, unspecified	758	1	1	1
759_N17.9_Acute kidney failure, unspecified	759	1	1	1
781_N44_Torsion of testis	781	1	1	1
796_N70.0_Acute salpingitis and oophoritis	796	1	1	1
797_N70.9_Salpingitis and oophoritis, unspecified	797	1	1	1
798_N71.0_Acute inflammatory disease of uterus	798	1	1	1
799_N71.9_Inflammatory disease of uterus, unspecified	799	1	1	1
800_N73.0_Acute parametritis and pelvic cellulitis	800	1	1	1
802_N75.0_Cyst of Bartholin's gland	802	1	1	1
803_N75.1_Abscess of Bartholin's gland	803	1	1	1
805_N76.4_Abscess of vulva	805	1	1	1
826_O00.1_Tubal pregnancy	826	1	1	1
827_O00.9_Ectopic pregnancy, unspecified	827	1	1	1
829_O03.4_Spontaneous abortion, incomplete, without complication	829	1	1	1
831_O04.3_Medical abortion, incomplete, with other and unspecified complications	831	1	1	1
833_O08.0_Genital tract and pelvic infection following abortion and ectopic and molar pregnancy	833	1	1	1
834_O15.9_Eclampsia, unspecified as to time period	834	1	1	1
839_O42.0_Premature rupture of membranes, onset of labour within 24 hours	839	1	1	1
840_O47.0_False labour before 37 completed weeks of gestation	840	1	1	1
841_O47.9_False labour, unspecified	841	1	1	1
842_O72.1_Other immediate postpartum haemorrhage	842	1	1	1
844_O80_Single spontaneous delivery	844	1	1	1
845_O85_Puerperal sepsis	845	1	1	1
846_O90.1_Disruption of perineal obstetric wound	846	1	1	1
849_P12.0_Cephalhaematoma due to birth trauma	849	1	1	1
850_P36.9_Bacterial sepsis of newborn, unspecified	850	1	1	1
851_P37.50_Neonatal candidiasis, unspecified	851	1	1	1
852_P59.9_Neonatal jaundice, unspecified	852	1	1	1
868_R02_Gangrene, not elsewhere classified	868	1	1	1
872_R04.2_Haemoptysis	872	1	1	1
874_R06.0_Dyspnoea	874	1	1	1
875_R06.1_Stridor	875	1	1	1
876_R06.8_Other and unspecified abnormalities of breathing	876	1	1	1
878_R07.1_Chest pain on breathing	878	1	1	1
879_R07.3_Other chest pain	879	1	1	1
880_R07.4_Chest pain unspecified	880	1	1	1
882_R09.0_Asphyxia	882	1	1	1
884_R09.2_Respiratory arrest	884	1	1	1
886_R10.0_Acute abdomen	886	1	1	1
927_R44.3_Hallucinations, unspecified	927	1	1	1
929_R45.81_Suicidal ideation	929	1	1	1
940_R56.0_Febrile convulsions	940	1	1	1
941_R56.8_Other and unspecified convulsions	941	1	1	1
942_R57.1_Hypovolaemic shock	942	1	1	1
943_R57.8_Other shock	943	1	1	1
944_R57.9_Shock, unspecified	944	1	1	1
945_R58_Haemorrhage, not elsewhere classified	945	1	1	1
964_R94.3_Abnormal results of cardiovascular function studies	964	1	1	1
965_R96.1_Death occurring less than 24 hours from onset of symptoms, not otherwise explained	965	1	1	1
984_S02.0_Fracture of vault of skull	984	1	1	1
985_S02.1_Fracture of base of skull	985	1	1	1
987_S02.3_Fracture of orbital floor	987	1	1	1
988_S02.4_Fracture of malar and maxillary bones	988	1	1	1
990_S02.60_Fracture of mandible, part unspecified	990	1	1	1
991_S02.8_Fractures of other skull and facial bones	991	1	1	1
992_S02.9_Fracture of skull and facial bones, part unspecified	992	1	1	1
999_S05.2_Ocular laceration and rupture with prolapse or loss of intraocular tissue	999	1	1	1
1000_S05.3_Ocular laceration without prolapse or loss of intraocular tissue	1000	1	1	1
1001_S05.5_Penetrating wound of eyeball with foreign body	1001	1	1	1
1002_S05.6_Penetrating wound of eyeball without foreign body	1002	1	1	1
1004_S06.01_Loss of consciousness of unspecified duration	1004	1	1	1
1005_S06.02_Loss of consciousness of brief duration [less than 30 minutes]	1005	1	1	1
1006_S06.03_Loss of consciousness of moderate duration [30 minutes to 24 hours]	1006	1	1	1
1007_S06.5_Traumatic subdural haemorrhage	1007	1	1	1
1008_S06.6_Traumatic subarachnoid haemorrhage	1008	1	1	1
1009_S06.8_Other intracranial injuries	1009	1	1	1
1010_S07.0_Crushing injury of face	1010	1	1	1
1011_S07.8_Crushing injury of other parts of head	1011	1	1	1
1015_S11.21_Open wound of pharynx	1015	1	1	1
1016_S11.88_Open wound of other parts of neck	1016	1	1	1
1017_S12.8_Fracture of other parts of neck	1017	1	1	1
1018_S12.9_Fracture of neck, part unspecified	1018	1	1	1
1019_S13.10_Dislocation of cervical vertebra, level unspecified	1019	1	1	1
1022_S17.0_Crushing injury of larynx and trachea	1022	1	1	1
1023_S17.9_Crushing injury of neck, part unspecified	1023	1	1	1
1032_S22.00_Fracture of thoracic vertebra, level unspecified	1032	1	1	1
1035_S22.5_Flail chest	1035	1	1	1
1039_S27.0_Traumatic pneumothorax	1039	1	1	1
1040_S27.1_Traumatic haemothorax	1040	1	1	1
1050_S32.4_Fracture of acetabulum	1050	1	1	1
1051_S32.5_Fracture of pubis	1051	1	1	1
1052_S32.83_Fracture of pelvis, part unspecified	1052	1	1	1
1054_S34.3_Injury of cauda equina	1054	1	1	1
1055_S34.4_Injury of lumbosacral plexus	1055	1	1	1
1056_S36.01_Haematoma of spleen	1056	1	1	1
1057_S36.04_Massive parenchymal disruption of spleen	1057	1	1	1
1058_S36.10_Injury of liver, unspecified	1058	1	1	1
1059_S36.50_Injury of colon, part unspecified	1059	1	1	1
1060_S37.00_Injury of kidney, unspecified	1060	1	1	1
1061_S38.1_Crushing injury of other and unspecified parts of abdomen, lower back and pelvis	1061	1	1	1
1081_S44.1_Injury of median nerve at upper arm level	1081	1	1	1
1082_S44.2_Injury of radial nerve at upper arm level	1082	1	1	1
1083_S44.3_Injury of axillary nerve	1083	1	1	1
1084_S44.5_Injury of cutaneous sensory nerve at shoulder and upper arm level	1084	1	1	1
1085_S45.9_Injury of unspecified blood vessel at shoulder and upper arm level	1085	1	1	1
1113_S57.9_Crushing injury of forearm, part unspecified	1113	1	1	1
1123_S61.81_Open wound (of any part of wrist and hand) communicating with a fracture	1123	1	1	1
1124_S61.82_Open wound (of any part of wrist and hand) communicating with a dislocation	1124	1	1	1
1142_S68.0_Traumatic amputation of thumb (complete)(partial)	1142	1	1	1
1143_S68.1_Traumatic amputation of other single finger (complete)(partial)	1143	1	1	1
1153_S72.00_Fracture of neck of femur, part unspecified	1153	1	1	1
1154_S72.01_Fracture of intracapsular section of femur	1154	1	1	1
1155_S72.10_Fracture of trochanteric section of femur, unspecified	1155	1	1	1
1156_S72.3_Fracture of shaft of femur	1156	1	1	1
1157_S72.40_Fracture of lower end of femur, part unspecified	1157	1	1	1
1158_S72.9_Fracture of femur, part unspecified	1158	1	1	1
1159_S73.00_Dislocation of hip, unspecified	1159	1	1	1
1177_S83.10_Dislocation of knee, unspecified	1177	1	1	1
1187_S88.1_Traumatic amputation at level between knee and ankle	1187	1	1	1
1214_S98.1_Traumatic amputation of one toe	1214	1	1	1
1220_T02.91_Multiple fractures, unspecified, open	1220	1	1	1
1221_T04.2_Crushing injuries involving multiple regions of upper limb(s)	1221	1	1	1
1222_T04.9_Multiple crushing injuries, unspecified	1222	1	1	1
1223_T06.2_Injuries of nerves involving multiple body regions	1223	1	1	1
1224_T08.0_Fracture of spine, level unspecified, closed	1224	1	1	1
1227_T09.3_Injury of spinal cord, level unspecified	1227	1	1	1
1241_T17.2_Foreign body in pharynx	1241	1	1	1
1242_T17.3_Foreign body in larynx	1242	1	1	1
1243_T17.9_Foreign body in respiratory tract, part unspecified	1243	1	1	1
1245_T18.1_Foreign body in oesophagus	1245	1	1	1
1246_T18.2_Foreign body in stomach	1246	1	1	1
1247_T18.9_Foreign body in alimentary tract, part unspecified	1247	1	1	1
1249_T19.3_Foreign body in uterus [any part]	1249	1	1	1
1288_T43.60_Poisoning by unspecified psychostimulants with potential for use disorder	1288	1	1	1
1314_T63.0_Snake venom	1314	1	1	1
1326_T71_Asphyxiation	1326	1	1	1
1328_T75.1_Drowning and nonfatal submersion	1328	1	1	1
1332_T78.0_Anaphylactic shock due to adverse food reaction	1332	1	1	1
1334_T78.2_Anaphylactic shock, unspecified	1334	1	1	1
1338_T79.4_Traumatic shock	1338	1	1	1
1341_T80.6_Other serum reactions	1341	1	1	1
1343_T81.2_Accidental puncture and laceration during a procedure, not elsewhere classified	1343	1	1	1
1348_T82.1_Mechanical complication of cardiac electronic device	1348	1	1	1
1349_T82.3_Mechanical complication of other vascular grafts	1349	1	1	1
1350_T82.4_Mechanical complication of vascular dialysis catheter	1350	1	1	1
1351_T82.5_Mechanical complication of other cardiac and vascular devices and implants	1351	1	1	1
1352_T82.7_Infection and inflammatory reaction due to other cardiac and vascular devices, implants and grafts	1352	1	1	1
1358_T85.71_Infection and inflammatory reaction due to peritoneal dialysis catheter	1358	1	1	1
1360_T86.1_Kidney transplant failure and rejection	1360	1	1	1
1361_T86.88_Failure and rejection of other transplanted organs and tissues	1361	1	1	1
1390_Z03.2_Observation for suspected mental and behavioural disorders	1390	1	1	1
1391_Z03.3_Observation for suspected nervous system disorder	1391	1	1	1
1392_Z03.5_Observation for other suspected cardiovascular diseases	1392	1	1	1
1398_Z04.4_Examination and observation following alleged rape and seduction	1398	1	1	1
1400_Z04.6_General psychiatric examination, requested by authority	1400	1	1	1
1421_Z43.1_Attention to gastrostomy	1421	1	1	1
1422_Z45.0_Adjustment and management of cardiac device	1422	1	1	1
1424_Z45.89_Adjustment and management of other implanted devices	1424	1	1	1
1427_Z47.0_Follow-up care involving removal of fracture plate and other internal fixation device	1427	1	1	1
1428_Z47.8_Other specified orthopaedic follow-up care	1428	1	1	1
1431_Z49.1_Extracorporeal dialysis	1431	1	1	1
1432_Z49.2_Other dialysis	1432	1	1	1
1434_Z51.5_Palliative care	1434	1	1	1
1435_Z51.60_Desensitisation to allergen, unspecified	1435	1	1	1
32_A89_Unspecified viral infection of central nervous system	32	0	1	0
49_B33.0_Epidemic myalgia	49	0	1	0
108_D32.9_Benign neoplasm of meninges, unspecified	108	0	1	0
109_D35.9_Benign neoplasm of endocrine gland, unspecified	109	0	1	0
156_E84.9_Cystic fibrosis, unspecified	156	0	1	0
158_E87.0_Hyperosmolality and hypernatraemia	158	0	1	0
159_E87.1_Hypo-osmolality and hyponatraemia	159	0	1	0
162_E87.4_Mixed disorder of acid-base balance	162	0	1	0
171_F06.9_Unspecified mental disorder due to brain damage and dysfunction and to physical disease	171	0	1	0
188_F20.0_Paranoid schizophrenia	188	1	0	0
189_F20.9_Schizophrenia, unspecified	189	1	0	0
193_F31.1_Bipolar affective disorder, current episode manic without psychotic symptoms	193	1	0	0
211_F50.0_Anorexia nervosa	211	1	0	0
214_F81.9_Developmental disorder of scholastic skills, unspecified	214	0	1	0
215_F91.9_Conduct disorder, unspecified	215	0	1	0
227_G40.30_Generalised idiopathic epilepsy and epileptic syndromes, without mention of intractable epilepsy	227	0	1	0
228_G40.50_Special epileptic syndromes, without mention of intractable epilepsy	228	0	1	0
229_G40.90_Epilepsy, unspecified, without mention of intractable epilepsy	229	0	1	0
236_G45.9_Transient cerebral ischaemic attack, unspecified	236	0	1	0
255_G83.9_Paralytic syndrome, unspecified	255	0	1	0
275_H05.0_Acute inflammation of orbit	275	0	1	0
293_H27.1_Dislocation of lens	293	0	1	0
296_H33.3_Retinal breaks without detachment	296	0	1	0
297_H35.6_Retinal haemorrhage	297	0	1	0
298_H40.1_Primary open-angle glaucoma	298	0	1	0
300_H43.1_Vitreous haemorrhage	300	0	1	0
301_H43.3_Other vitreous opacities	301	0	1	0
302_H43.8_Other disorders of vitreous body	302	0	1	0
303_H44.7_Retained (old) intraocular foreign body, nonmagnetic	303	0	1	0
337_I00_Rheumatic fever without mention of heart involvement	337	1	0	0
340_I02.9_Rheumatic chorea without heart involvement	340	0	1	0
345_I11.0_Hypertensive heart disease with (congestive) heart failure	345	0	1	0
400_I71.2_Thoracic aortic aneurysm, without mention of rupture	400	0	1	0
402_I71.4_Abdominal aortic aneurysm, without mention of rupture	402	0	1	0
433_I97.9_Postprocedural disorder of circulatory system, unspecified	433	0	1	0
486_J98.5_Diseases of mediastinum, not elsewhere classified	486	0	1	0
541_K41.9_Unilateral or unspecified femoral hernia, without obstruction or gangrene	541	0	1	0
557_K57.92_Diverticulitis of intestine, part unspecified, without perforation, abscess or mention of haemorrhage	557	0	1	0
573_K72.9_Hepatic failure, unspecified	573	0	1	0
590_K91.9_Postprocedural disorder of digestive system, unspecified	590	0	1	0
674_M25.09_Haemarthrosis, site unspecified	674	0	1	0
744_M84.09_Malunion of fracture, site unspecified	744	0	1	0
745_M84.19_Nonunion of fracture [pseudarthrosis], site unspecified	745	0	1	0
828_O02.1_Missed abortion	828	0	1	0
830_O03.9_Spontaneous abortion, complete or unspecified, without complication	830	0	1	0
832_O04.9_Medical abortion, complete or unspecified, without complication	832	0	1	0
835_O20.0_Threatened abortion	835	0	1	0
843_O72.2_Delayed and secondary postpartum haemorrhage	843	0	1	0
847_O90.2_Haematoma of obstetric wound	847	0	1	0
848_P05.0_Light for gestational age	848	0	1	0
854_Q03.9_Congenital hydrocephalus, unspecified	854	0	1	0
855_Q24.9_Congenital malformation of heart, unspecified	855	0	1	0
865_R00.0_Tachycardia, unspecified	865	0	1	0
866_R00.2_Palpitations	866	0	1	0
883_R09.1_Pleurisy	883	1	0	0
897_R17_Unspecified jaundice	897	0	1	0
898_R18_Ascites	898	0	1	0
899_R19.0_Intra-abdominal and pelvic swelling, mass and lump	899	0	1	0
906_R23.0_Cyanosis	906	0	1	0
911_R25.8_Other and unspecified abnormal involuntary movements	911	0	1	0
919_R34_Anuria and oliguria	919	0	1	0
924_R40.1_Stupor	924	0	1	0
925_R40.2_Coma, unspecified	925	0	1	0
928_R45.5_Hostility	928	0	1	0
931_R47.0_Dysphasia and aphasia	931	0	1	0
932_R47.8_Other and unspecified speech disturbances	932	0	1	0
933_R49.1_Aphonia	933	0	1	0
939_R55_Syncope and collapse	939	0	1	0
966_R99_Other ill-defined and unspecified causes of mortality	966	0	1	0
982_S01.81_Open wound (of any part of head) communicating with a fracture	982	1	0	0
994_S04.2_Injury of trochlear nerve	994	0	1	0
995_S04.5_Injury of facial nerve	995	0	1	0
996_S04.6_Injury of acoustic nerve	996	0	1	0
998_S05.1_Contusion of eyeball and orbital tissues	998	0	1	0
1021_S14.10_Injury of cervical spinal cord, unspecified	1021	0	1	0
1033_S22.2_Fracture of sternum	1033	0	1	0
1041_S27.38_Other and unspecified injuries of lung	1041	0	1	0
1042_S27.9_Injury of unspecified intrathoracic organ	1042	0	1	0
1068_S42.10_Fracture of scapula, part unspecified	1068	0	1	0
1073_S43.00_Dislocation of shoulder, unspecified	1073	0	1	0
1107_S53.0_Dislocation of radial head	1107	0	1	0
1108_S53.10_Dislocation of elbow, unspecified	1108	0	1	0
1109_S53.18_Other dislocation of elbow	1109	0	1	0
1136_S64.0_Injury of ulnar nerve at wrist and hand level	1136	1	0	0
1137_S64.4_Injury of digital nerve of other finger	1137	1	0	0
1138_S64.9_Injury of unspecified nerve at wrist and hand level	1138	1	0	0
1139_S66.1_Injury of flexor muscle and tendon of other finger at wrist and hand level	1139	1	0	0
1173_S82.81_Bimalleolar fracture, ankle	1173	0	1	0
1174_S82.82_Trimalleolar fracture, ankle	1174	0	1	0
1204_S93.0_Dislocation of ankle joint	1204	0	1	0
1231_T14.21_Fracture of unspecified body region, open	1231	1	0	0
1268_T26.1_Burn of cornea and conjunctival sac	1268	1	0	0
1269_T26.4_Burn of eye and adnexa, part unspecified	1269	1	0	0
1344_T81.3_Disruption of operation wound, not elsewhere classified	1344	1	0	0
1356_T85.5_Mechanical complication of gastrointestinal prosthetic devices, implants and grafts	1356	1	0	0
1386_Z02.3_Examination for recruitment to armed forces	1386	0	1	0
1393_Z03.6_Observation for suspected toxic effect from ingested substance	1393	1	0	0
1405_Z11.1_Special screening examination for respiratory tuberculosis	1405	0	1	0
1416_Z32.0_Pregnancy, not (yet) confirmed	1416	0	1	0
1418_Z36.9_Antenatal screening, unspecified	1418	0	1	0
1419_Z41.8_Other procedures for purposes other than remedying health state	1419	0	1	0
1420_Z43.0_Attention to tracheostomy	1420	1	0	0
1423_Z45.2_Adjustment and management of vascular access device	1423	1	0	0
1433_Z50.9_Care involving use of rehabilitation procedure, unspecified	1433	0	1	0
1440_Z59.0_Homelessness	1440	0	1	0
1441_Z59.8_Other problems related to housing and economic circumstances	1441	0	1	0
1444_Z61.6_Problems related to alleged physical abuse of child	1444	0	1	0
1445_Z63.4_Disappearance and death of family member	1445	0	1	0
1446_Z64.0_Problems related to unwanted pregnancy	1446	0	1	0
1447_Z65.9_Problem related to unspecified psychosocial circumstances	1447	0	1	0
1454_Z75.19_Person awaiting admission to adequate facility elsewhere, unspecified	1454	0	1	0
1455_Z75.5_Holiday relief care	1455	0	1	0
1457_Z76.2_Health supervision and care of other healthy infant and child	1457	0	1	0

## Sheet: 05 FINAL 
Code	code_num	Jack	Ellice	UCC ICD_inc
1_999_Unknown (no diagnosis code in Source)	1	0	0	0
2_A02.9_Salmonella infection, unspecified	2	0	0	0
3_A03.9_Shigellosis, unspecified	3	0	0	0
4_A04.9_Bacterial intestinal infection, unspecified	4	0	0	0
5_A05.9_Bacterial food-borne intoxication, unspecified	5	0	0	0
6_A07.1_Giardiasis [lambliasis]	6	0	0	0
7_A07.9_Protozoal intestinal disease, unspecified	7	0	0	0
8_A08.5_Other specified intestinal infections	8	0	0	0
9_A09.9_Gastroenteritis and colitis of unspecified origin	9	0	0	0
10_A16.2_Tuberculosis of lung, without mention of bacteriological or histological confirmation	10	1	1	1
11_A16.7_Primary respiratory tuberculosis without mention of bacteriological or histological confirmation	11	1	1	1
12_A24.2_Subacute and chronic melioidosis	12	0	1	0
13_A35_Other tetanus	13	1	1	1
14_A37.9_Whooping cough, unspecified	14	0	0	0
15_A38_Scarlet fever	15	1	0	0
16_A39.0_Meningococcal meningitis	16	1	1	1
17_A41.9_Sepsis, unspecified	17	1	1	1
18_A46_Erysipelas	18	0	0	0
19_A48.0_Gas gangrene	19	1	1	1
20_A49.9_Bacterial infection, unspecified	20	0	0	0
21_A51.0_Primary genital syphilis	21	0	0	0
22_A53.9_Syphilis, unspecified	22	0	0	0
23_A54.0_Gonococcal infection of lower genitourinary tract without periurethral or accessory gland abscess	23	0	0	0
24_A54.4_Gonococcal infection of musculoskeletal system	24	0	0	0
25_A54.9_Gonococcal infection, unspecified	25	0	0	0
26_A59.0_Urogenital trichomoniasis	26	0	0	0
27_A59.9_Trichomoniasis, unspecified	27	0	0	0
28_A60.0_Herpesviral infection of genitalia and urogenital tract	28	0	0	0
29_A64_Unspecified sexually transmitted disease	29	0	0	0
30_A71.1_Active stage of trachoma	30	0	0	0
31_A87.0_Enteroviral meningitis	31	1	1	1
32_A89_Unspecified viral infection of central nervous system	32	0	1	1
33_B00.2_Herpesviral gingivostomatitis and pharyngotonsillitis	33	0	0	0
34_B00.5_Herpesviral ocular disease	34	1	0	0
35_B00.9_Herpesviral infection, unspecified	35	0	0	0
36_B01.9_Varicella without complication	36	0	0	0
37_B02.9_Zoster without complication	37	0	0	0
38_B07_Viral warts	38	0	0	0
39_B08.1_Molluscum contagiosum	39	0	0	0
40_B08.4_Enteroviral vesicular stomatitis with exanthem	40	0	0	0
41_B08.5_Enteroviral vesicular pharyngitis	41	0	0	0
42_B09_Unspecified viral infection characterised by skin and mucous membrane lesions	42	0	0	0
43_B19.9_Unspecified viral hepatitis without hepatic coma	43	0	1	0
44_B24_Unspecified human immunodeficiency virus [HIV] disease	44	0	1	0
45_B25.9_Cytomegaloviral disease, unspecified	45	0	0	0
46_B26.9_Mumps without complication	46	0	0	0
47_B27.9_Infectious mononucleosis, unspecified	47	0	0	0
48_B30.8_Other viral conjunctivitis	48	0	0	0
49_B33.0_Epidemic myalgia	49	0	1	1
50_B34.9_Viral infection, unspecified	50	0	0	0
51_B35.0_Tinea barbae and tinea capitis	51	0	0	0
52_B35.1_Tinea unguium	52	0	0	0
53_B35.3_Tinea pedis	53	0	0	0
54_B35.6_Tinea cruris	54	0	0	0
55_B35.9_Dermatophytosis, unspecified	55	0	0	0
56_B36.0_Pityriasis versicolor	56	0	0	0
57_B37.0_Candidal stomatitis	57	1	0	0
58_B37.2_Candidiasis of skin and nail	58	0	0	0
59_B37.3_Candidiasis of vulva and vagina (N77.1*)	59	0	0	0
60_B37.9_Candidiasis, unspecified	60	0	0	0
61_B48.8_Other specified mycoses	61	0	0	0
62_B54_Unspecified malaria	62	1	1	1
63_B78.1_Cutaneous strongyloidiasis	63	0	0	0
64_B78.9_Strongyloidiasis, unspecified	64	0	0	0
65_B80_Enterobiasis	65	0	0	0
66_B82.0_Intestinal helminthiasis, unspecified	66	0	0	0
67_B85.0_Pediculosis due to Pediculus humanus capitis	67	0	0	0
68_B85.1_Pediculosis due to Pediculus humanus corporis	68	0	0	0
69_B85.2_Pediculosis, unspecified	69	0	0	0
70_B86_Scabies	70	0	0	0
71_B88.9_Infestation, unspecified	71	0	0	0
72_B89_Unspecified parasitic disease	72	0	0	0
73_B95.48_Streptococcus, other specified group, as the cause of diseases classified to other chapters	73	0	0	0
74_B95.7_Other staphylococcus as the cause of diseases classified to other chapters	74	0	0	0
75_B96.88_Other and unspecified bacterial agents as the cause of diseases classified to other chapters	75	0	0	0
76_C06.9_Malignant neoplasm of mouth, unspecified	76	1	1	1
77_C10.9_Malignant neoplasm of oropharynx, unspecified	77	1	1	1
78_C15.9_Malignant neoplasm of oesophagus, unspecified	78	1	1	1
79_C16.9_Malignant neoplasm of stomach, unspecified	79	1	1	1
80_C17.9_Malignant neoplasm of small intestine, unspecified	80	1	1	1
81_C18.9_Malignant neoplasm of colon, unspecified part	81	1	1	1
82_C22.9_Malignant neoplasm of liver, unspecified	82	1	1	1
83_C24.9_Malignant neoplasm of biliary tract, unspecified	83	1	1	1
84_C25.9_Malignant neoplasm of pancreas, part unspecified	84	1	1	1
85_C34.9_Malignant neoplasm of bronchus or lung, unspecified	85	1	1	1
86_C38.4_Malignant neoplasm of pleura	86	1	1	1
87_C44.9_Malignant neoplasm of skin, unspecified	87	0	1	0
88_C50.9_Malignant neoplasm of breast, unspecified part	88	1	1	1
89_C53.9_Malignant neoplasm of cervix uteri, unspecified	89	1	1	1
90_C57.9_Malignant neoplasm of female genital organ, unspecified	90	1	1	1
91_C61_Malignant neoplasm of prostate	91	1	1	1
92_C68.9_Malignant neoplasm of urinary organ, unspecified	92	1	1	1
93_C71.9_Malignant neoplasm of brain, unspecified	93	1	1	1
94_C78.0_Secondary malignant neoplasm of lung	94	1	1	1
95_C78.7_Secondary malignant neoplasm of liver and intrahepatic bile duct	95	1	1	1
96_C79.3_Secondary malignant neoplasm of brain and cerebral meninges	96	1	1	1
97_C80.9_Malignant neoplasm, primary site unspecified	97	1	1	1
98_C85.9_Non-Hodgkin lymphoma, unspecified	98	1	1	1
99_C92.00_Acute myeloblastic leukaemia [AML], without mention of remission	99	1	1	1
100_C92.10_Chronic myeloid leukaemia [CML], BCR/ABL-positive, without mention of remission	100	1	1	1
101_C95.90_Leukaemia, unspecified, without mention of remission	101	1	1	1
102_C96.7_Other specified malignant neoplasms of lymphoid, haematopoietic and related tissue	102	1	1	1
103_D16.9_Benign neoplasm of bone and articular cartilage, unspecified	103	0	1	0
104_D17.9_Benign lipomatous neoplasm, unspecified	104	0	1	0
105_D18.00_Haemangioma, unspecified site	105	0	1	0
106_D23.9_Other benign neoplasms of skin , unspecified	106	0	0	0
107_D25.9_Leiomyoma of uterus, unspecified	107	0	1	0
108_D32.9_Benign neoplasm of meninges, unspecified	108	0	1	1
109_D35.9_Benign neoplasm of endocrine gland, unspecified	109	0	1	1
110_D37.9_Neoplasm of uncertain or unknown behaviour of digestive organ, unspecified	110	1	1	1
111_D43.2_Neoplasm of uncertain or unknown behaviour of brain, unspecified	111	1	1	1
112_D45_Polycythaemia vera	112	1	1	1
113_D48.0_Neoplasm of uncertain or unknown behaviour of bone and articular cartilage	113	1	1	1
114_D48.9_Neoplasm of uncertain or unknown behaviour, unspecified	114	1	1	1
115_D50.0_Iron deficiency anaemia secondary to blood loss (chronic)	115	0	0	0
116_D50.9_Iron deficiency anaemia, unspecified	116	0	0	0
117_D51.3_Other dietary vitamin B12 deficiency anaemia	117	0	1	0
118_D61.8_Other specified aplastic anaemias	118	0	1	0
119_D62_Acute posthaemorrhagic anaemia	119	1	1	1
120_D64.9_Anaemia, unspecified	120	0	0	0
121_D66_Hereditary factor VIII deficiency	121	0	1	0
122_D68.9_Coagulation defect, unspecified	122	0	1	0
123_D69.6_Thrombocytopenia, unspecified	123	0	1	0
124_D70_Agranulocytosis	124	1	1	1
125_D75.1_Secondary polycythaemia	125	0	1	0
126_D89.8_Other specified disorders involving the immune mechanism, not elsewhere classified	126	0	1	0
127_E03.9_Hypothyroidism, unspecified	127	0	0	0
128_E04.9_Nontoxic goitre, unspecified	128	0	0	0
129_E05.9_Thyrotoxicosis, unspecified	129	1	1	1
130_E06.1_Subacute thyroiditis	130	0	1	0
131_E07.9_Disorder of thyroid, unspecified	131	0	0	0
132_E10.10_Insulin-dependent diabetes mellitus with ketoacidosis, not stated as uncontrolled	132	1	1	1
133_E10.11_Type 1 diabetes mellitus with ketoacidosis, without coma	133	1	1	1
134_E10.64_Type 1 diabetes mellitus with hypoglycaemia	134	1	1	1
135_E10.69_Type 1 diabetes mellitus with other specified complication	135	0	1	0
136_E10.8_Type 1 diabetes mellitus with unspecified complication	136	0	1	0
137_E10.9_Type 1 diabetes mellitus without complication	137	0	0	0
138_E11.11_Type 2 diabetes mellitus with ketoacidosis, without coma	138	1	1	1
139_E11.64_Type 2 diabetes mellitus with hypoglycaemia	139	1	1	1
140_E11.69_Type 2 diabetes mellitus with other specified complication	140	0	1	0
141_E11.8_Type 2 diabetes mellitus with unspecified complication	141	0	1	0
142_E11.9_Type 2 diabetes mellitus without complication	142	0	0	0
143_E15_Nondiabetic hypoglycaemic coma	143	1	1	1
144_E20.9_Hypoparathyroidism, unspecified	144	0	1	0
145_E21.3_Hyperparathyroidism, unspecified	145	0	1	0
146_E27.2_Addisonian crisis	146	1	1	1
147_E27.4_Other and unspecified adrenocortical insufficiency	147	0	1	0
148_E29.9_Testicular dysfunction, unspecified	148	0	1	0
149_E46_Unspecified protein-energy malnutrition	149	0	1	0
150_E51.2_Wernicke's encephalopathy	150	1	1	1
151_E66.8_Other obesity	151	0	0	0
152_E78.0_Pure hypercholesterolaemia	152	0	0	0
153_E83.1_Disorders of iron metabolism	153	0	0	0
154_E83.4_Disorders of magnesium metabolism	154	0	0	0
155_E83.5_Disorders of calcium metabolism	155	0	0	0
156_E84.9_Cystic fibrosis, unspecified	156	0	1	1
157_E86_Volume depletion	157	0	1	0
158_E87.0_Hyperosmolality and hypernatraemia	158	0	1	1
159_E87.1_Hypo-osmolality and hyponatraemia	159	0	1	1
160_E87.2_Acidosis	160	1	1	1
161_E87.3_Alkalosis	161	0	1	0
162_E87.4_Mixed disorder of acid-base balance	162	0	1	1
163_E87.5_Hyperkalaemia	163	1	1	1
164_E87.6_Hypokalaemia	164	1	1	1
165_E87.7_Fluid overload	165	1	1	1
166_E87.8_Other disorders of electrolyte and fluid balance, not elsewhere classified	166	0	1	0
167_F03_Unspecified dementia	167	0	1	0
168_F05.0_Delirium not superimposed on dementia, so described	168	1	1	1
169_F05.1_Delirium superimposed on dementia	169	1	1	1
170_F05.9_Delirium, unspecified	170	1	1	1
171_F06.9_Unspecified mental disorder due to brain damage and dysfunction and to physical disease	171	0	1	1
172_F07.2_Postconcussional syndrome	172	0	0	0
173_F10.0_Mental and behavioural disorders due to use of alcohol, acute intoxication	173	1	1	1
174_F10.1_Mental and behavioural disorders due to use of alcohol, harmful use	174	1	1	1
175_F10.2_Mental and behavioural disorders due to use of alcohol, dependence syndrome	175	1	1	1
176_F10.5_Mental and behavioural disorders due to use of alcohol, psychotic disorder	176	1	1	1
177_F11.2_Mental and behavioural disorders due to use of opioids, dependence syndrome	177	1	1	1
178_F12.1_Mental and behavioural disorders due to use of cannabinoids, harmful use	178	1	1	1
179_F12.2_Mental and behavioural disorders due to use of cannabinoids, dependence syndrome	179	1	1	1
180_F15.20_Mental and behavioural disorders due to use of other stimulants, including caffeine, dependence syndrome, unspecified stimulants	180	1	1	1
181_F16.20_Mental and behavioural disorders due to use of hallucinogens, dependence syndrome, unspecified hallucinogen	181	1	1	1
182_F18.0_Mental and behavioural disorders due to use of volatile solvents, acute intoxication	182	1	1	1
183_F19.1_Mental and behavioural disorders due to multiple drug use and use of psychoactive substances, harmful use	183	1	1	1
184_F19.2_Mental and behavioural disorders due to multiple drug use and use of psychoactive substances, dependence syndrome	184	1	1	1
185_F19.3_Mental and behavioural disorders due to multiple drug use and use of psychoactive substances, withdrawal state	185	1	1	1
186_F19.5_Mental and behavioural disorders due to multiple drug use and use of psychoactive substances, psychotic disorder	186	1	1	1
187_F19.9_Mental and behavioural disorders due to multiple drug use and use of psychoactive substances, unspecified mental and behavioural disorder	187	1	1	1
188_F20.0_Paranoid schizophrenia	188	1	0	1
189_F20.9_Schizophrenia, unspecified	189	1	0	1
190_F23.90_Acute and transient psychotic disorder, unspecified, without mention of associated acute stress	190	1	1	1
191_F29_Unspecified nonorganic psychosis	191	1	1	1
192_F30.9_Manic episode, unspecified	192	1	1	1
193_F31.1_Bipolar affective disorder, current episode manic without psychotic symptoms	193	1	0	1
194_F31.9_Bipolar affective disorder, unspecified	194	0	0	0
195_F32.20_Severe depressive episode without psychotic symptoms, not specified as arising in the postnatal period	195	1	1	1
196_F32.90_Depressive episode, unspecified, not specified as arising in the postnatal period	196	0	0	0
197_F34.1_Dysthymia	197	0	0	0
198_F40.9_Phobic anxiety disorder, unspecified	198	0	0	0
199_F41.0_Panic disorder [episodic paroxysmal anxiety]	199	0	0	0
200_F41.1_Generalised anxiety disorder	200	0	0	0
201_F41.9_Anxiety disorder, unspecified	201	0	0	0
202_F42.1_Predominantly compulsive acts [obsessional rituals]	202	0	0	0
203_F42.8_Other obsessive-compulsive disorders	203	0	0	0
204_F43.0_Acute stress reaction	204	1	0	0
205_F43.1_Post traumatic stress disorder	205	0	0	0
206_F43.2_Adjustment disorders	206	0	0	0
207_F43.9_Reaction to severe stress, unspecified	207	0	0	0
208_F44.88_Other specified dissociative [conversion] disorders	208	0	0	0
209_F45.34_Somatoform autonomic dysfunction, respiratory system	209	0	0	0
210_F48.8_Other specified neurotic disorders	210	0	0	0
211_F50.0_Anorexia nervosa	211	1	0	1
212_F50.5_Vomiting associated with other psychological disturbances	212	0	0	0
213_F60.9_Personality disorder, unspecified	213	0	0	0
214_F81.9_Developmental disorder of scholastic skills, unspecified	214	0	1	1
215_F91.9_Conduct disorder, unspecified	215	0	1	1
216_F93.9_Childhood emotional disorder, unspecified	216	0	0	0
217_F98.8_Other specified behavioural and emotional disorders with onset usually occurring in childhood and adolescence	217	0	0	0
218_G02.1_Meningitis in mycoses	218	1	1	1
219_G04.9_Encephalitis, myelitis and encephalomyelitis, unspecified	219	1	1	1
220_G06.0_Intracranial abscess and granuloma	220	1	1	1
221_G12.2_Motor neuron disease	221	0	1	0
222_G20_Parkinson's disease	222	0	1	0
223_G25.3_Myoclonus	223	0	1	0
224_G25.9_Extrapyramidal and movement disorder, unspecified	224	0	1	0
225_G30.9_Alzheimer's disease, unspecified	225	0	1	0
226_G35_Multiple sclerosis	226	0	1	0
227_G40.30_Generalised idiopathic epilepsy and epileptic syndromes, without mention of intractable epilepsy	227	0	1	1
228_G40.50_Special epileptic syndromes, without mention of intractable epilepsy	228	0	1	1
229_G40.90_Epilepsy, unspecified, without mention of intractable epilepsy	229	0	1	1
230_G41.0_Grand mal status epilepticus	230	1	1	1
231_G41.2_Complex partial status epilepticus	231	1	1	1
232_G43.8_Other migraine	232	0	0	0
233_G43.9_Migraine, unspecified	233	0	0	0
234_G44.2_Tension-type headache	234	0	0	0
235_G44.3_Chronic post traumatic headache	235	0	1	0
236_G45.9_Transient cerebral ischaemic attack, unspecified	236	0	1	1
237_G47.0_Disorders of initiating and maintaining sleep [insomnias]	237	0	0	0
238_G47.30_Sleep apnoea, unspecified	238	0	1	0
239_G47.9_Sleep disorder, unspecified	239	0	0	0
240_G50.0_Trigeminal neuralgia	240	0	0	0
241_G51.0_Bell's palsy	241	0	0	0
242_G51.9_Disorder of facial nerve, unspecified	242	0	0	0
243_G52.9_Cranial nerve disorder, unspecified	243	0	1	0
244_G54.0_Brachial plexus disorders	244	0	0	0
245_G56.0_Carpal tunnel syndrome	245	0	0	0
246_G57.3_Lesion of lateral popliteal nerve	246	0	1	0
247_G60.9_Hereditary and idiopathic neuropathy, unspecified	247	0	1	0
248_G62.2_Polyneuropathy due to other toxic agents	248	0	1	0
249_G70.0_Myasthenia gravis	249	0	1	0
250_G71.0_Muscular dystrophy	250	0	1	0
251_G80.9_Cerebral palsy, unspecified	251	0	1	0
252_G81.9_Hemiplegia, unspecified	252	0	1	0
253_G82.20_Paraplegia, unspecified, unspecified	253	0	1	0
254_G82.50_Tetraplegia, unspecified, unspecified	254	0	1	0
255_G83.9_Paralytic syndrome, unspecified	255	0	1	1
256_G90.9_Disorder of autonomic nervous system, unspecified	256	0	1	0
257_G91.1_Obstructive hydrocephalus	257	1	1	1
258_G93.0_Cerebral cysts	258	1	1	1
259_G93.1_Anoxic brain damage, not elsewhere classified	259	1	1	1
260_G93.2_Benign intracranial hypertension	260	0	1	0
261_G93.4_Encephalopathy, unspecified	261	1	1	1
262_G93.5_Compression of brain	262	1	1	1
263_G93.6_Cerebral oedema	263	1	1	1
264_G95.9_Disease of spinal cord, unspecified	264	1	1	1
265_G97.1_Other reaction to spinal and lumbar puncture	265	0	1	0
266_H00.0_Hordeolum and other deep inflammation of eyelid	266	0	0	0
267_H00.1_Chalazion	267	0	0	0
268_H01.0_Blepharitis	268	0	0	0
269_H01.1_Noninfectious dermatoses of eyelid	269	0	0	0
270_H01.9_Inflammation of eyelid, unspecified	270	0	0	0
271_H02.4_Ptosis of eyelid	271	0	0	0
272_H04.1_Other disorders of lacrimal gland	272	0	0	0
273_H04.3_Acute and unspecified inflammation of lacrimal passages	273	0	0	0
274_H04.5_Stenosis and insufficiency of lacrimal passages	274	0	0	0
275_H05.0_Acute inflammation of orbit	275	0	1	1
276_H05.1_Chronic inflammatory disorders of orbit	276	0	1	0
277_H10.0_Mucopurulent conjunctivitis	277	0	0	0
278_H10.3_Acute conjunctivitis, unspecified	278	0	0	0
279_H10.8_Other conjunctivitis	279	0	0	0
280_H10.9_Conjunctivitis, unspecified	280	0	0	0
281_H11.0_Pterygium	281	0	0	0
282_H11.3_Conjunctival haemorrhage	282	0	0	0
283_H11.4_Other conjunctival vascular disorders and cysts	283	0	0	0
284_H15.0_Scleritis	284	0	0	0
285_H16.0_Corneal ulcer	285	0	0	0
286_H16.1_Other superficial keratitis without conjunctivitis	286	0	0	0
287_H16.9_Keratitis, unspecified	287	0	0	0
288_H20.9_Iridocyclitis, unspecified	288	0	0	0
289_H21.0_Hyphaema	289	0	0	0
290_H25.9_Senile cataract, unspecified	290	0	1	0
291_H26.1_Traumatic cataract	291	0	1	0
292_H26.9_Cataract, unspecified	292	0	1	0
293_H27.1_Dislocation of lens	293	0	1	1
294_H33.0_Retinal detachment with retinal break	294	1	1	1
295_H33.2_Serous retinal detachment	295	1	1	1
296_H33.3_Retinal breaks without detachment	296	0	1	1
297_H35.6_Retinal haemorrhage	297	0	1	1
298_H40.1_Primary open-angle glaucoma	298	0	1	1
299_H40.9_Glaucoma, unspecified	299	0	1	0
300_H43.1_Vitreous haemorrhage	300	0	1	1
301_H43.3_Other vitreous opacities	301	0	1	1
302_H43.8_Other disorders of vitreous body	302	0	1	1
303_H44.7_Retained (old) intraocular foreign body, nonmagnetic	303	0	1	1
304_H46_Optic neuritis	304	1	1	1
305_H47.1_Papilloedema, unspecified	305	1	1	1
306_H51.8_Other specified disorders of binocular movement	306	0	1	0
307_H53.0_Amblyopia ex anopsia	307	0	1	0
308_H53.1_Subjective visual disturbances	308	0	1	0
309_H53.2_Diplopia	309	0	1	0
310_H53.8_Other visual disturbances	310	0	1	0
311_H54.3_Mild or no visual impairment, binocular	311	0	1	0
312_H54.4_Blindness, monocular	312	0	1	0
313_H55_Nystagmus and other irregular eye movements	313	0	1	0
314_H57.1_Ocular pain	314	0	1	0
315_H57.8_Other specified disorders of eye and adnexa	315	0	0	0
316_H57.9_Disorder of eye and adnexa, unspecified	316	0	0	0
317_H60.3_Other infective otitis externa	317	0	0	0
318_H61.2_Impacted cerumen	318	0	0	0
319_H65.3_Chronic mucoid otitis media	319	0	0	0
320_H66.0_Acute suppurative otitis media	320	0	0	0
321_H66.3_Other chronic suppurative otitis media	321	0	0	0
322_H66.9_Otitis media, unspecified	322	0	0	0
323_H69.8_Other specified disorders of Eustachian tube	323	0	0	0
324_H70.9_Mastoiditis, unspecified	324	1	1	1
325_H71_Cholesteatoma of middle ear	325	0	0	0
326_H72.9_Perforation of tympanic membrane, unspecified	326	0	0	0
327_H73.0_Acute myringitis	327	0	0	0
328_H81.0_Meniere's disease	328	0	0	0
329_H81.1_Benign paroxysmal vertigo	329	0	0	0
330_H81.2_Vestibular neuronitis	330	0	0	0
331_H83.0_Labyrinthitis	331	0	0	0
332_H91.9_Hearing loss, unspecified	332	0	1	0
333_H92.0_Otalgia	333	0	0	0
334_H92.1_Otorrhoea	334	0	0	0
335_H93.1_Tinnitus	335	0	0	0
336_H93.8_Other specified disorders of ear	336	0	0	0
337_I00_Rheumatic fever without mention of heart involvement	337	1	0	1
338_I01.1_Acute rheumatic endocarditis	338	1	1	1
339_I01.9_Acute rheumatic heart disease, unspecified	339	1	1	1
340_I02.9_Rheumatic chorea without heart involvement	340	0	1	1
341_I05.0_Mitral stenosis	341	0	1	0
342_I08.0_Disorders of both mitral and aortic valves	342	0	1	0
343_I09.1_Rheumatic diseases of endocardium, valve unspecified	343	0	1	0
344_I10_Essential (primary) hypertension	344	0	0	0
345_I11.0_Hypertensive heart disease with (congestive) heart failure	345	0	1	1
346_I12.9_Hypertensive kidney disease without kidney failure	346	0	1	0
347_I15.8_Other secondary hypertension	347	0	1	0
348_I20.0_Unstable angina	348	1	1	1
349_I20.1_Angina pectoris with documented spasm	349	1	1	1
350_I20.8_Other forms of angina pectoris	350	1	1	1
351_I21.3_Acute transmural myocardial infarction of unspecified site	351	1	1	1
352_I24.0_Coronary thrombosis not resulting in myocardial infarction	352	1	1	1
353_I25.10_Atherosclerotic heart disease, of unspecified vessel	353	1	1	1
354_I25.2_Old myocardial infarction	354	1	1	1
355_I25.8_Other forms of chronic ischaemic heart disease	355	1	1	1
356_I25.9_Chronic ischaemic heart disease, unspecified	356	1	1	1
357_I26.9_Pulmonary embolism without mention of acute cor pulmonale	357	1	1	1
358_I27.0_Primary pulmonary hypertension	358	1	1	1
359_I27.9_Pulmonary heart disease, unspecified	359	1	1	1
360_I30.9_Acute pericarditis, unspecified	360	1	1	1
361_I31.9_Disease of pericardium, unspecified	361	1	1	1
362_I33.0_Acute and subacute infective endocarditis	362	1	1	1
363_I34.9_Nonrheumatic mitral valve disorder, unspecified	363	0	1	0
364_I35.9_Aortic valve disorder, unspecified	364	0	1	0
365_I40.9_Acute myocarditis, unspecified	365	1	1	1
366_I42.8_Other cardiomyopathies	366	1	1	1
367_I42.9_Cardiomyopathy, unspecified	367	1	1	1
368_I44.0_Atrioventricular block, first degree	368	0	1	0
369_I44.1_Atrioventricular block, second degree	369	1	1	1
370_I44.2_Atrioventricular block, complete	370	1	1	1
371_I44.3_Other and unspecified atrioventricular block	371	1	1	1
372_I44.7_Left bundle-branch block, unspecified	372	0	1	0
373_I45.6_Pre-excitation syndrome	373	0	1	0
374_I46.9_Cardiac arrest, unspecified	374	1	1	1
375_I47.1_Supraventricular tachycardia	375	1	1	1
376_I47.2_Ventricular tachycardia	376	1	1	1
377_I47.9_Paroxysmal tachycardia, unspecified	377	1	1	1
378_I48_Atrial fibrillation and flutter	378	0	1	0
379_I49.1_Atrial premature depolarisation	379	0	1	0
380_I49.5_Sick sinus syndrome	380	1	1	1
381_I49.8_Other specified cardiac arrhythmias	381	1	1	1
382_I49.9_Cardiac arrhythmia, unspecified	382	1	1	1
383_I50.0_Congestive heart failure	383	1	1	1
384_I50.1_Left ventricular failure	384	1	1	1
385_I50.9_Heart failure, unspecified	385	1	1	1
386_I51.7_Cardiomegaly	386	0	1	0
387_I51.9_Heart disease, unspecified	387	1	1	1
388_I60.9_Subarachnoid haemorrhage, unspecified	388	1	1	1
389_I61.9_Intracerebral haemorrhage, unspecified	389	1	1	1
390_I62.0_Subdural haemorrhage (acute)(nontraumatic)	390	1	1	1
391_I62.9_Intracranial haemorrhage (nontraumatic), unspecified	391	1	1	1
392_I63.5_Cerebral infarction due to unspecified occlusion or stenosis of cerebral arteries	392	1	1	1
393_I64_Stroke, not specified as haemorrhage or infarction	393	1	1	1
394_I66.9_Occlusion and stenosis of unspecified cerebral artery	394	1	1	1
395_I67.4_Hypertensive encephalopathy	395	1	1	1
396_I67.8_Other specified cerebrovascular diseases	396	1	1	1
397_I67.9_Cerebrovascular disease, unspecified	397	1	1	1
398_I69.8_Sequelae of other and unspecified cerebrovascular diseases	398	1	1	1
399_I71.00_Dissection of aorta, unspecified site	399	1	1	1
400_I71.2_Thoracic aortic aneurysm, without mention of rupture	400	0	1	1
401_I71.3_Abdominal aortic aneurysm, ruptured	401	1	1	1
402_I71.4_Abdominal aortic aneurysm, without mention of rupture	402	0	1	1
403_I73.0_Raynaud's syndrome	403	0	0	0
404_I73.9_Peripheral vascular disease, unspecified	404	0	0	0
405_I74.2_Embolism and thrombosis of arteries of upper extremities	405	1	1	1
406_I74.3_Embolism and thrombosis of arteries of lower extremities	406	1	1	1
407_I74.9_Embolism and thrombosis of unspecified artery	407	1	1	1
408_I77.6_Arteritis, unspecified	408	0	1	0
409_I80.0_Phlebitis and thrombophlebitis of superficial vessels of lower extremities	409	0	0	0
410_I80.1_Phlebitis and thrombophlebitis of femoral vein	410	0	0	0
411_I80.3_Phlebitis and thrombophlebitis of lower extremities, unspecified	411	0	0	0
412_I80.9_Phlebitis and thrombophlebitis of unspecified site	412	0	0	0
413_I82.8_Embolism and thrombosis of other specified veins	413	1	0	0
414_I83.0_Varicose veins of lower extremities with ulcer	414	0	0	0
415_I83.9_Varicose veins of lower extremities without ulcer or inflammation	415	0	0	0
416_I84.0_Internal thrombosed haemorrhoids	416	0	0	0
417_I84.1_Internal haemorrhoids with other complications	417	0	0	0
418_I84.2_Internal haemorrhoids without complication	418	0	0	0
419_I84.3_External thrombosed haemorrhoids	419	0	0	0
420_I84.4_External haemorrhoids with other complications	420	0	0	0
421_I84.5_External haemorrhoids without complication	421	0	0	0
422_I84.7_Unspecified thrombosed haemorrhoids	422	0	0	0
423_I84.8_Unspecified haemorrhoids with other complications	423	0	0	0
424_I84.9_Unspecified haemorrhoids without complication	424	0	0	0
425_I85.0_Oesophageal varices with bleeding	425	1	1	1
426_I87.2_Venous insufficiency (chronic)(peripheral)	426	0	1	0
427_I88.0_Nonspecific mesenteric lymphadenitis	427	0	0	0
428_I88.9_Nonspecific lymphadenitis, unspecified	428	0	0	0
429_I89.0_Lymphoedema, not elsewhere classified	429	0	0	0
430_I89.1_Lymphangitis	430	0	0	0
431_I95.1_Orthostatic hypotension	431	0	1	0
432_I95.8_Other hypotension	432	0	1	0
433_I97.9_Postprocedural disorder of circulatory system, unspecified	433	0	1	1
434_I99_Other and unspecified disorders of circulatory system	434	0	1	0
435_J00_Acute nasopharyngitis [common cold]	435	0	0	0
436_J01.0_Acute maxillary sinusitis	436	0	0	0
437_J01.1_Acute frontal sinusitis	437	0	0	0
438_J01.9_Acute sinusitis, unspecified	438	0	0	0
439_J02.0_Streptococcal pharyngitis	439	0	0	0
440_J02.9_Acute pharyngitis, unspecified	440	0	0	0
441_J03.9_Acute tonsillitis, unspecified	441	0	0	0
442_J04.0_Acute laryngitis	442	0	0	0
443_J04.1_Acute tracheitis	443	1	1	1
444_J05.0_Acute obstructive laryngitis [croup]	444	1	0	0
445_J05.1_Acute epiglottitis	445	1	1	1
446_J06.8_Other acute upper respiratory infections of multiple sites	446	0	0	0
447_J06.9_Acute upper respiratory infection, unspecified	447	0	0	0
448_J10.0_Influenza with pneumonia, other influenza virus identified	448	0	0	0
449_J10.1_Influenza with other respiratory manifestations, other influenza virus identified	449	0	0	0
450_J12.9_Viral pneumonia, unspecified	450	0	0	0
451_J13_Pneumonia due to Streptococcus pneumoniae	451	0	0	0
452_J15.9_Bacterial pneumonia, unspecified	452	0	0	0
453_J18.0_Bronchopneumonia, unspecified	453	0	0	0
454_J18.8_Other pneumonia, organism unspecified	454	0	0	0
455_J20.9_Acute bronchitis, unspecified	455	0	0	0
456_J21.9_Acute bronchiolitis, unspecified	456	0	0	0
457_J30.4_Allergic rhinitis, unspecified	457	0	0	0
458_J31.0_Chronic rhinitis	458	0	0	0
459_J32.9_Chronic sinusitis, unspecified	459	0	0	0
460_J33.9_Nasal polyp, unspecified	460	0	0	0
461_J34.8_Other specified disorders of nose and nasal sinuses	461	0	0	0
462_J35.1_Hypertrophy of tonsils	462	0	0	0
463_J35.3_Hypertrophy of tonsils with hypertrophy of adenoids	463	0	0	0
464_J36_Peritonsillar abscess	464	1	1	1
465_J39.2_Other diseases of pharynx	465	0	0	0
466_J42_Unspecified chronic bronchitis	466	0	0	0
467_J43.8_Other emphysema	467	0	0	0
468_J44.0_Chronic obstructive pulmonary disease with acute lower respiratory infection	468	1	0	0
469_J44.8_Other specified chronic obstructive pulmonary disease	469	0	0	0
470_J44.9_Chronic obstructive pulmonary disease, unspecified	470	0	0	0
471_J45.9_Asthma, unspecified	471	0	0	0
472_J47_Bronchiectasis	472	0	0	0
473_J68.3_Other acute and subacute respiratory conditions due to chemicals, gases, fumes and vapours	473	0	0	0
474_J69.0_Pneumonitis due to food and vomit	474	1	1	1
475_J81_Pulmonary oedema	475	1	1	1
476_J85.2_Abscess of lung without pneumonia	476	1	1	1
477_J86.9_Pyothorax without fistula	477	1	1	1
478_J90_Pleural effusion, not elsewhere classified	478	0	1	0
479_J93.1_Other spontaneous pneumothorax	479	1	1	1
480_J95.0_Tracheostomy malfunction	480	1	1	1
481_J95.1_Acute pulmonary insufficiency following thoracic surgery	481	1	1	1
482_J96.9_Respiratory failure, unspecified	482	1	1	1
483_J98.1_Pulmonary collapse	483	1	1	1
484_J98.2_Interstitial emphysema	484	0	0	0
485_J98.4_Other disorders of lung	485	0	0	0
486_J98.5_Diseases of mediastinum, not elsewhere classified	486	0	1	1
487_J98.8_Other specified respiratory disorders	487	0	0	0
488_J98.9_Respiratory disorder, unspecified	488	0	0	0
489_K00.6_Disturbances in tooth eruption	489	0	0	0
490_K00.7_Teething syndrome	490	0	0	0
491_K02.9_Dental caries, unspecified	491	0	1	0
492_K04.4_Acute apical periodontitis of pulpal origin	492	0	0	0
493_K04.7_Periapical abscess without sinus	493	0	0	0
494_K05.0_Acute gingivitis	494	0	0	0
495_K05.1_Chronic gingivitis	495	0	1	0
496_K05.2_Acute periodontitis	496	0	0	0
497_K05.5_Other periodontal diseases	497	0	0	0
498_K05.6_Periodontal disease, unspecified	498	0	0	0
499_K07.6_Temporomandibular joint disorders	499	0	0	0
500_K08.1_Loss of teeth due to accident, extraction or local periodontal disease	500	0	0	0
501_K08.88_Other specified disorders of teeth and supporting structures	501	0	0	0
502_K08.9_Disorder of teeth and supporting structures, unspecified	502	0	0	0
503_K10.9_Disease of jaws, unspecified	503	0	0	0
504_K11.2_Sialoadenitis	504	0	0	0
505_K11.5_Sialolithiasis	505	0	0	0
506_K11.7_Disturbances of salivary secretion	506	0	0	0
507_K12.0_Recurrent oral aphthae	507	0	0	0
508_K12.1_Other forms of stomatitis	508	0	0	0
509_K12.2_Cellulitis and abscess of mouth	509	1	1	1
510_K13.0_Diseases of lips	510	0	0	0
511_K13.2_Leukoplakia and other disturbances of oral epithelium, including tongue	511	0	0	0
512_K13.7_Other and unspecified lesions of oral mucosa	512	0	0	0
513_K14.0_Glossitis	513	0	0	0
514_K14.6_Glossodynia	514	0	0	0
515_K20_Oesophagitis	515	0	0	0
516_K21.0_Gastro-oesophageal reflux disease with oesophagitis	516	0	0	0
517_K21.9_Gastro-oesophageal reflux disease without oesophagitis	517	0	0	0
518_K22.0_Achalasia of cardia	518	0	1	0
519_K22.2_Oesophageal obstruction	519	1	1	1
520_K22.4_Dyskinesia of oesophagus	520	0	1	0
521_K22.6_Gastro-oesophageal laceration-haemorrhage syndrome	521	1	1	1
522_K25.0_Gastric ulcer, acute with haemorrhage	522	1	1	1
523_K25.1_Gastric ulcer, acute with perforation	523	1	1	1
524_K25.2_Gastric ulcer, acute with both haemorrhage and perforation	524	1	1	1
525_K25.3_Gastric ulcer, acute without haemorrhage or perforation	525	0	0	0
526_K25.4_Gastric ulcer, chronic or unspecified with haemorrhage	526	1	1	1
527_K25.9_Gastric ulcer, unspecified as acute or chronic, without haemorrhage or perforation	527	0	0	0
528_K27.9_Peptic ulcer, unspecified as acute or chronic, without haemorrhage or perforation	528	0	0	0
529_K29.1_Other acute gastritis	529	0	0	0
530_K29.20_Alcoholic gastritis, without mention of haemorrhage	530	0	0	0
531_K29.70_Gastritis, unspecified, without mention of haemorrhage	531	0	0	0
532_K29.80_Duodenitis, without mention of haemorrhage	532	0	0	0
533_K30_Functional dyspepsia	533	0	0	0
534_K35.8_Acute appendicitis, other and unspecified	534	1	1	1
535_K36_Other appendicitis	535	1	1	1
536_K40.20_Bilateral inguinal hernia, without obstruction or gangrene, not specified as recurrent	536	0	0	0
537_K40.21_Bilateral inguinal hernia, without obstruction or gangrene, recurrent	537	0	0	0
538_K40.30_Unilateral or unspecified inguinal hernia, with obstruction, without gangrene, not specified as recurrent	538	1	1	1
539_K40.90_Unilateral or unspecified inguinal hernia, without obstruction or gangrene, not specified as recurrent	539	0	0	0
540_K40.91_Unilateral or unspecified inguinal hernia, without obstruction or gangrene, recurrent	540	0	0	0
541_K41.9_Unilateral or unspecified femoral hernia, without obstruction or gangrene	541	0	1	1
542_K42.0_Umbilical hernia with obstruction, without gangrene	542	1	1	1
543_K42.9_Umbilical hernia without obstruction or gangrene	543	0	0	0
544_K43.0_Incisional hernia with obstruction, without gangrene	544	1	1	1
545_K43.9_Other and unspecified ventral hernia without obstruction or gangrene	545	0	0	0
546_K44.9_Diaphragmatic hernia without obstruction or gangrene	546	0	1	0
547_K46.9_Unspecified abdominal hernia without obstruction or gangrene	547	0	0	0
548_K50.9_Crohn's disease, unspecified	548	1	0	0
549_K51.9_Ulcerative colitis, unspecified	549	1	0	0
550_K52.9_Noninfective gastroenteritis and colitis, unspecified	550	0	0	0
551_K56.0_Paralytic ileus	551	1	1	1
552_K56.1_Intussusception	552	1	1	1
553_K56.2_Volvulus	553	1	1	1
554_K56.4_Other impaction of intestine	554	0	1	0
555_K56.6_Other and unspecified intestinal obstruction	555	1	1	1
556_K57.90_Diverticulosis of intestine, part unspecified, without perforation, abscess or mention of haemorrhage	556	0	0	0
557_K57.92_Diverticulitis of intestine, part unspecified, without perforation, abscess or mention of haemorrhage	557	0	1	1
558_K58.9_Irritable bowel syndrome without diarrhoea	558	0	0	0
559_K59.0_Constipation	559	0	0	0
560_K60.2_Anal fissure, unspecified	560	0	0	0
561_K60.3_Anal fistula	561	1	1	1
562_K61.0_Anal abscess	562	1	1	1
563_K62.3_Rectal prolapse	563	1	1	1
564_K62.5_Haemorrhage of anus and rectum	564	1	1	1
565_K62.8_Other specified diseases of anus and rectum	565	0	0	0
566_K63.1_Perforation of intestine (nontraumatic)	566	1	1	1
567_K65.0_Acute peritonitis	567	1	1	1
568_K65.9_Peritonitis, unspecified	568	1	1	1
569_K66.0_Peritoneal adhesions	569	1	1	1
570_K70.1_Alcoholic hepatitis	570	1	1	1
571_K70.3_Alcoholic cirrhosis of liver	571	0	1	0
572_K72.0_Acute and subacute hepatic failure	572	1	1	1
573_K72.9_Hepatic failure, unspecified	573	0	1	1
574_K73.9_Chronic hepatitis, unspecified	574	0	1	0
575_K74.6_Other and unspecified cirrhosis of liver	575	0	1	0
576_K75.0_Abscess of liver	576	1	1	1
577_K75.9_Inflammatory liver disease, unspecified	577	0	1	0
578_K76.6_Portal hypertension	578	0	1	0
579_K76.8_Other specified diseases of liver	579	0	1	0
580_K76.9_Liver disease, unspecified	580	0	1	0
581_K80.20_Calculus of gallbladder without cholecystitis, without mention of obstruction	581	0	1	0
582_K81.0_Acute cholecystitis	582	1	1	1
583_K81.8_Other cholecystitis	583	1	1	1
584_K81.9_Cholecystitis, unspecified	584	1	1	1
585_K83.0_Cholangitis	585	1	1	1
586_K83.9_Disease of biliary tract, unspecified	586	0	1	0
587_K85.9_Acute pancreatitis, unspecified	587	1	1	1
588_K86.1_Other chronic pancreatitis	588	0	1	0
589_K86.2_Cyst of pancreas	589	0	1	0
590_K91.9_Postprocedural disorder of digestive system, unspecified	590	0	1	1
591_K92.0_Haematemesis	591	1	1	1
592_K92.1_Melaena	592	1	1	1
593_K92.2_Gastrointestinal haemorrhage, unspecified	593	1	1	1
594_L01.0_Impetigo [any organism] [any site]	594	0	0	0
595_L02.0_Cutaneous abscess, furuncle and carbuncle of face	595	0	0	0
596_L02.1_Cutaneous abscess, furuncle and carbuncle of neck	596	0	0	0
597_L02.2_Cutaneous abscess, furuncle and carbuncle of trunk	597	0	0	0
598_L02.4_Cutaneous abscess, furuncle and carbuncle of limb	598	0	0	0
599_L02.9_Cutaneous abscess, furuncle and carbuncle, unspecified	599	0	0	0
600_L03.01_Cellulitis of finger	600	0	0	0
601_L03.02_Cellulitis of toe	601	0	0	0
602_L03.10_Cellulitis of upper limb	602	0	0	0
603_L03.11_Cellulitis of lower limb	603	0	0	0
604_L03.2_Cellulitis of face	604	0	0	0
605_L03.3_Cellulitis of trunk	605	0	0	0
606_L03.8_Cellulitis of other sites	606	0	0	0
607_L03.9_Cellulitis, unspecified	607	0	0	0
608_L04.9_Acute lymphadenitis, unspecified	608	0	0	0
609_L05.0_Pilonidal cyst with abscess	609	0	0	0
610_L05.9_Pilonidal cyst without abscess	610	0	0	0
611_L08.0_Pyoderma	611	0	1	0
612_L08.9_Local infection of skin and subcutaneous tissue, unspecified	612	0	0	0
613_L13.9_Bullous disorder, unspecified	613	0	0	0
614_L20.8_Other atopic dermatitis	614	0	0	0
615_L21.9_Seborrhoeic dermatitis, unspecified	615	0	0	0
616_L22_Diaper [napkin] dermatitis	616	0	0	0
617_L23.2_Allergic contact dermatitis due to cosmetics	617	0	0	0
618_L23.3_Allergic contact dermatitis due to drugs in contact with skin	618	0	0	0
619_L23.7_Allergic contact dermatitis due to plants, except food	619	0	0	0
620_L23.9_Allergic contact dermatitis, unspecified cause	620	0	0	0
621_L24.0_Irritant contact dermatitis due to detergents	621	0	0	0
622_L24.2_Irritant contact dermatitis due to solvents	622	0	0	0
623_L25.8_Unspecified contact dermatitis due to other agents	623	0	0	0
624_L27.0_Generalised skin eruption due to drugs and medicaments	624	0	0	0
625_L27.2_Dermatitis due to ingested food	625	0	0	0
626_L29.9_Pruritus, unspecified	626	0	0	0
627_L30.9_Dermatitis, unspecified	627	0	0	0
628_L40.8_Other psoriasis	628	0	0	0
629_L50.0_Allergic urticaria	629	0	0	0
630_L50.1_Idiopathic urticaria	630	0	0	0
631_L50.2_Urticaria due to cold and heat	631	0	0	0
632_L50.9_Urticaria, unspecified	632	0	0	0
633_L55.8_Other sunburn	633	0	0	0
634_L57.0_Actinic keratosis	634	0	0	0
635_L60.0_Ingrowing nail	635	0	0	0
636_L60.9_Nail disorder, unspecified	636	0	0	0
637_L68.8_Other hypertrichosis	637	0	0	0
638_L72.1_Trichilemmal cyst	638	0	0	0
639_L73.2_Hidradenitis suppurativa	639	0	0	0
640_L74.0_Miliaria rubra	640	0	0	0
641_L89.9_Pressure injury, unspecified stage	641	0	0	0
642_L92.3_Foreign body granuloma of skin and subcutaneous tissue	642	0	0	0
643_L93.0_Discoid lupus erythematosus	643	0	0	0
644_L97_Ulcer of lower limb, not elsewhere classified	644	0	0	0
645_L98.0_Pyogenic granuloma	645	0	1	0
646_L98.4_Chronic ulcer of skin, not elsewhere classified	646	0	0	0
647_L98.8_Other specified disorders of skin and subcutaneous tissue	647	0	0	0
648_L98.9_Disorder of skin and subcutaneous tissue, unspecified	648	0	0	0
649_M00.91_Pyogenic arthritis, unspecified, shoulder region	649	1	1	1
650_M00.92_Pyogenic arthritis, unspecified, upper arm	650	1	1	1
651_M00.93_Pyogenic arthritis, unspecified, forearm	651	1	1	1
652_M00.94_Pyogenic arthritis, unspecified, hand	652	1	1	1
653_M00.95_Pyogenic arthritis, unspecified, pelvic region and thigh	653	1	1	1
654_M00.96_Pyogenic arthritis, unspecified, lower leg	654	1	1	1
655_M00.97_Pyogenic arthritis, unspecified, ankle and foot	655	1	1	1
656_M00.98_Pyogenic arthritis, unspecified, other site	656	1	1	1
657_M02.99_Reactive arthropathy, unspecified, site unspecified	657	0	0	0
658_M06.99_Rheumatoid arthritis, unspecified, site unspecified	658	0	0	0
659_M10.09_Idiopathic gout, site unspecified	659	0	0	0
660_M10.99_Gout, unspecified, site unspecified	660	0	0	0
661_M11.99_Crystal arthropathy, unspecified, site unspecified	661	0	0	0
662_M13.0_Polyarthritis, unspecified	662	0	0	0
663_M13.17_Monoarthritis, not elsewhere classified, ankle and foot	663	0	0	0
664_M13.96_Arthritis, unspecified, lower leg	664	0	0	0
665_M13.99_Arthritis, unspecified, site unspecified	665	0	0	0
666_M19.99_Arthrosis, unspecified, site unspecified	666	0	0	0
667_M20.0_Deformity of finger(s)	667	0	0	0
668_M21.99_Acquired deformity of limb, unspecified, site unspecified	668	0	1	0
669_M23.39_Other derangements of unspecified meniscus	669	0	0	0
670_M23.49_Loose body, unspecified ligament or unspecified meniscus	670	0	0	0
671_M23.89_Other internal derangements of knee, unspecified ligament or unspecified meniscus	671	0	0	0
672_M23.99_Unspecified internal derangement of unspecified ligament or unspecified meniscus	672	0	0	0
673_M24.41_Recurrent dislocation and subluxation of joint, shoulder region	673	0	0	0
674_M25.09_Haemarthrosis, site unspecified	674	0	1	1
675_M25.40_Effusion of joint, multiple sites	675	0	0	0
676_M25.41_Effusion of joint, shoulder region	676	0	0	0
677_M25.42_Effusion of joint, upper arm	677	0	0	0
678_M25.43_Effusion of joint, forearm	678	0	0	0
679_M25.44_Effusion of joint, hand	679	0	0	0
680_M25.46_Effusion of joint, lower leg	680	0	0	0
681_M25.47_Effusion of joint, ankle and foot	681	0	0	0
682_M25.48_Effusion of joint, other site	682	0	0	0
683_M25.49_Effusion of joint, site unspecified	683	0	0	0
684_M25.50_Pain in a joint, multiple sites	684	0	0	0
685_M25.51_Pain in a joint, shoulder region	685	0	0	0
686_M25.52_Pain in a joint, upper arm	686	0	0	0
687_M25.53_Pain in a joint, forearm	687	0	0	0
688_M25.54_Pain in a joint, hand	688	0	0	0
689_M25.55_Pain in a joint, pelvic region and thigh	689	0	0	0
690_M25.56_Pain in a joint, lower leg	690	0	0	0
691_M25.57_Pain in a joint, ankle and foot	691	0	0	0
692_M25.59_Pain in a joint, site unspecified	692	0	0	0
693_M25.69_Stiffness of joint, not elsewhere classified, site unspecified	693	0	0	0
694_M25.85_Other specified joint disorders, pelvic region and thigh	694	0	0	0
695_M31.6_Other giant cell arteritis	695	1	0	0
696_M32.9_Systemic lupus erythematosus, unspecified	696	0	0	0
697_M41.29_Other idiopathic scoliosis, site unspecified	697	0	0	0
698_M43.52_Other recurrent vertebral subluxation, cervical region	698	0	1	0
699_M43.6_Torticollis	699	1	0	0
700_M47.82_Other spondylosis, cervical region	700	0	0	0
701_M47.99_Unspecified spondylosis, site unspecified	701	0	0	0
702_M50.3_Other cervical disc degeneration	702	0	0	0
703_M51.2_Other specified intervertebral disc displacement	703	0	0	0
704_M51.3_Other specified intervertebral disc degeneration	704	0	0	0
705_M51.8_Other specified intervertebral disc disorders	705	0	0	0
706_M53.3_Sacrococcygeal disorders, not elsewhere classified	706	0	0	0
707_M53.80_Other specified dorsopathies, multiple sites in spine	707	0	0	0
708_M54.12_Radiculopathy, cervical region	708	0	0	0
709_M54.19_Radiculopathy, site unspecified	709	0	0	0
710_M54.2_Cervicalgia	710	0	0	0
711_M54.3_Sciatica	711	0	0	0
712_M54.5_Low back pain	712	0	0	0
713_M54.6_Pain in thoracic spine	713	0	0	0
714_M54.99_Unspecified dorsalgia, site unspecified	714	0	0	0
715_M60.09_Infective myositis, site unspecified	715	0	0	0
716_M60.29_Foreign body granuloma of soft tissue, not elsewhere classified, site unspecified	716	0	0	0
717_M62.89_Other specified disorders of muscle, site unspecified	717	0	0	0
718_M62.99_Unspecified disorder of muscle, site unspecified	718	0	0	0
719_M65.80_Other synovitis and tenosynovitis, multiple sites	719	0	0	0
720_M65.83_Other synovitis and tenosynovitis, forearm	720	0	0	0
721_M65.99_Unspecified synovitis and tenosynovitis, site unspecified	721	0	0	0
722_M66.0_Rupture of popliteal cyst	722	0	0	0
723_M66.59_Spontaneous rupture of unspecified tendon, site unspecified	723	1	1	1
724_M67.49_Ganglion, site unspecified	724	0	0	0
725_M70.2_Olecranon bursitis	725	0	0	0
726_M70.4_Prepatellar bursitis	726	0	0	0
727_M70.5_Other bursitis of knee	727	0	0	0
728_M71.59_Other bursitis, not elsewhere classified, site unspecified	728	0	0	0
729_M72.2_Plantar fascial fibromatosis	729	0	0	0
730_M75.0_Adhesive capsulitis of shoulder	730	0	0	0
731_M75.1_Rotator cuff syndrome	731	0	0	0
732_M75.2_Bicipital tendinitis	732	0	0	0
733_M76.5_Patellar tendinitis	733	0	0	0
734_M77.0_Medial epicondylitis	734	0	0	0
735_M77.1_Lateral epicondylitis	735	0	0	0
736_M77.8_Other enthesopathies, not elsewhere classified	736	0	0	0
737_M77.9_Enthesopathy, unspecified	737	0	0	0
738_M79.19_Myalgia, site unspecified	738	0	0	0
739_M79.20_Neuralgia and neuritis, unspecified, multiple sites	739	0	0	0
740_M79.29_Neuralgia and neuritis, unspecified, site unspecified	740	0	0	0
741_M79.69_Pain in limb, site unspecified	741	0	0	0
742_M79.89_Other specified soft tissue disorders, site unspecified	742	0	0	0
743_M81.99_Unspecified osteoporosis, site unspecified	743	0	0	0
744_M84.09_Malunion of fracture, site unspecified	744	0	1	1
745_M84.19_Nonunion of fracture [pseudarthrosis], site unspecified	745	0	1	1
746_M85.99_Unspecified disorder of bone density and structure, site unspecified	746	0	0	0
747_M86.19_Other acute osteomyelitis, site unspecified	747	1	1	1
748_M91.9_Juvenile osteochondrosis of hip and pelvis, unspecified	748	0	1	0
749_M92.4_Juvenile osteochondrosis of patella	749	0	1	0
750_M93.0_Slipped upper femoral epiphysis (nontraumatic)	750	1	1	1
751_M94.0_Chondrocostal junction syndrome [Tietze]	751	0	0	0
752_N00.9_Acute nephritic syndrome, unspecified	752	1	1	1
753_N03.9_Chronic nephritic syndrome, unspecified	753	0	1	0
754_N04.9_Nephrotic syndrome, unspecified	754	1	1	1
755_N10_Acute tubulo-interstitial nephritis	755	1	1	1
756_N12_Tubulo-interstitial nephritis, not specified as acute or chronic	756	1	1	1
757_N13.3_Other and unspecified hydronephrosis	757	1	1	1
758_N13.9_Obstructive and reflux uropathy, unspecified	758	1	1	1
759_N17.9_Acute kidney failure, unspecified	759	1	1	1
760_N18.9_Chronic kidney disease, unspecified	760	0	1	0
761_N19_Unspecified kidney failure	761	0	1	0
762_N20.0_Calculus of kidney	762	0	1	0
763_N20.1_Calculus of ureter	763	0	0	0
764_N20.9_Urinary calculus, unspecified	764	0	0	0
765_N21.1_Calculus in urethra	765	0	0	0
766_N23_Unspecified renal colic	766	0	0	0
767_N25.8_Other disorders resulting from impaired renal tubular function	767	0	1	0
768_N28.9_Disorder of kidney and ureter, unspecified	768	0	0	0
769_N29.8_Other disorders of kidney and ureter in other diseases classified elsewhere	769	0	0	0
770_N30.0_Acute cystitis	770	0	0	0
771_N30.9_Cystitis, unspecified	771	0	0	0
772_N32.8_Other specified disorders of bladder	772	0	1	0
773_N34.1_Nonspecific urethritis	773	0	0	0
774_N35.9_Urethral stricture, unspecified	774	0	1	0
775_N36.8_Other specified disorders of urethra	775	0	1	0
776_N39.0_Urinary tract infection, site not specified	776	0	0	0
777_N39.9_Disorder of urinary system, unspecified	777	0	1	0
778_N40_Hyperplasia of prostate	778	0	1	0
779_N41.9_Inflammatory disease of prostate, unspecified	779	0	0	0
780_N43.3_Hydrocele, unspecified	780	0	1	0
781_N44_Torsion of testis	781	1	1	1
782_N45.9_Orchitis, epididymitis and epididymo-orchitis without abscess	782	0	0	0
783_N47_Redundant prepuce, phimosis and paraphimosis	783	0	0	0
784_N48.1_Balanoposthitis	784	0	0	0
785_N48.4_Impotence of organic origin	785	0	0	0
786_N48.8_Other specified disorders of penis	786	0	0	0
787_N49.2_Inflammatory disorders of scrotum	787	0	0	0
788_N50.8_Other specified disorders of male genital organs	788	0	0	0
789_N50.9_Disorder of male genital organs, unspecified	789	0	0	0
790_N60.0_Solitary cyst of breast	790	0	0	0
791_N61_Inflammatory disorders of breast	791	0	0	0
792_N63_Unspecified lump in breast	792	0	0	0
793_N64.4_Mastodynia	793	0	0	0
794_N64.8_Other specified disorders of breast	794	0	0	0
795_N64.9_Disorder of breast, unspecified	795	0	0	0
796_N70.0_Acute salpingitis and oophoritis	796	1	1	1
797_N70.9_Salpingitis and oophoritis, unspecified	797	1	1	1
798_N71.0_Acute inflammatory disease of uterus	798	1	1	1
799_N71.9_Inflammatory disease of uterus, unspecified	799	1	1	1
800_N73.0_Acute parametritis and pelvic cellulitis	800	1	1	1
801_N73.9_Female pelvic inflammatory disease, unspecified	801	1	0	0
802_N75.0_Cyst of Bartholin's gland	802	1	1	1
803_N75.1_Abscess of Bartholin's gland	803	1	1	1
804_N76.0_Acute vaginitis	804	1	0	0
805_N76.4_Abscess of vulva	805	1	1	1
806_N76.8_Other specified inflammation of vagina and vulva	806	0	0	0
807_N77.0_Ulceration of vulva in infectious and parasitic diseases classified elsewhere	807	1	0	0
808_N77.1_Vaginitis, vulvitis and vulvovaginitis in infectious and parasitic diseases classified elsewhere	808	1	0	0
809_N80.9_Endometriosis, unspecified	809	0	0	0
810_N81.1_Cystocele	810	0	0	0
811_N81.4_Uterovaginal prolapse, unspecified	811	0	1	0
812_N83.2_Other and unspecified ovarian cysts	812	0	0	0
813_N89.8_Other specified noninflammatory disorders of vagina	813	0	0	0
814_N91.2_Amenorrhoea, unspecified	814	0	0	0
815_N92.0_Excessive and frequent menstruation with regular cycle	815	0	0	0
816_N92.6_Irregular menstruation, unspecified	816	0	0	0
817_N93.8_Other specified abnormal uterine and vaginal bleeding	817	0	0	0
818_N93.9_Abnormal uterine and vaginal bleeding, unspecified	818	0	0	0
819_N94.0_Mittelschmerz	819	0	0	0
820_N94.6_Dysmenorrhoea, unspecified	820	0	0	0
821_N94.8_Other specified conditions associated with female genital organs and menstrual cycle	821	0	0	0
822_N94.9_Unspecified condition associated with female genital organs and menstrual cycle	822	0	0	0
823_N95.0_Postmenopausal bleeding	823	0	0	0
824_N95.2_Postmenopausal atrophic vaginitis	824	0	0	0
825_N99.8_Other postprocedural disorders of genitourinary system	825	0	0	0
826_O00.1_Tubal pregnancy	826	1	1	1
827_O00.9_Ectopic pregnancy, unspecified	827	1	1	1
828_O02.1_Missed abortion	828	0	1	1
829_O03.4_Spontaneous abortion, incomplete, without complication	829	1	1	1
830_O03.9_Spontaneous abortion, complete or unspecified, without complication	830	0	1	1
831_O04.3_Medical abortion, incomplete, with other and unspecified complications	831	1	1	1
832_O04.9_Medical abortion, complete or unspecified, without complication	832	0	1	1
833_O08.0_Genital tract and pelvic infection following abortion and ectopic and molar pregnancy	833	1	1	1
834_O15.9_Eclampsia, unspecified as to time period	834	1	1	1
835_O20.0_Threatened abortion	835	0	1	1
836_O21.0_Mild hyperemesis gravidarum	836	0	0	0
837_O21.9_Vomiting of pregnancy, unspecified	837	0	0	0
838_O26.9_Pregnancy-related condition, unspecified	838	0	0	0
839_O42.0_Premature rupture of membranes, onset of labour within 24 hours	839	1	1	1
840_O47.0_False labour before 37 completed weeks of gestation	840	1	1	1
841_O47.9_False labour, unspecified	841	1	1	1
842_O72.1_Other immediate postpartum haemorrhage	842	1	1	1
843_O72.2_Delayed and secondary postpartum haemorrhage	843	0	1	1
844_O80_Single spontaneous delivery	844	1	1	1
845_O85_Puerperal sepsis	845	1	1	1
846_O90.1_Disruption of perineal obstetric wound	846	1	1	1
847_O90.2_Haematoma of obstetric wound	847	0	1	1
848_P05.0_Light for gestational age	848	0	1	1
849_P12.0_Cephalhaematoma due to birth trauma	849	1	1	1
850_P36.9_Bacterial sepsis of newborn, unspecified	850	1	1	1
851_P37.50_Neonatal candidiasis, unspecified	851	1	1	1
852_P59.9_Neonatal jaundice, unspecified	852	1	1	1
853_P92.9_Feeding problem of newborn, unspecified	853	0	0	0
854_Q03.9_Congenital hydrocephalus, unspecified	854	0	1	1
855_Q24.9_Congenital malformation of heart, unspecified	855	0	1	1
856_Q31.5_Congenital laryngomalacia	856	0	1	0
857_Q53.9_Undescended testicle, unspecified laterality	857	0	1	0
858_Q61.9_Cystic kidney disease, unspecified	858	0	1	0
859_Q79.1_Other and unspecified congenital malformations of diaphragm	859	0	1	0
860_Q87.14_Prader-Willi syndrome	860	0	1	0
861_Q87.4_Marfan's syndrome	861	0	1	0
862_Q89.24_Thyroglossal cyst	862	0	1	0
863_Q89.89_Other specified congenital malformations	863	0	1	0
864_Q89.9_Congenital malformation, unspecified	864	0	1	0
865_R00.0_Tachycardia, unspecified	865	0	1	1
866_R00.2_Palpitations	866	0	1	1
867_R01.1_Cardiac murmur, unspecified	867	0	0	0
868_R02_Gangrene, not elsewhere classified	868	1	1	1
869_R03.0_Elevated blood-pressure reading, without diagnosis of hypertension	869	0	0	0
870_R03.1_Nonspecific low blood-pressure reading	870	0	0	0
871_R04.0_Epistaxis	871	0	0	0
872_R04.2_Haemoptysis	872	1	1	1
873_R05_Cough	873	0	0	0
874_R06.0_Dyspnoea	874	1	1	1
875_R06.1_Stridor	875	1	1	1
876_R06.8_Other and unspecified abnormalities of breathing	876	1	1	1
877_R07.0_Pain in throat	877	0	0	0
878_R07.1_Chest pain on breathing	878	1	1	1
879_R07.3_Other chest pain	879	1	1	1
880_R07.4_Chest pain unspecified	880	1	1	1
882_R09.0_Asphyxia	882	1	1	1
883_R09.1_Pleurisy	883	1	0	1
884_R09.2_Respiratory arrest	884	1	1	1
885_R09.89_Other specified symptoms and signs involving the respiratory system	885	0	1	0
886_R10.0_Acute abdomen	886	1	1	1
887_R10.1_Pain localised to upper abdomen	887	0	1	0
888_R10.3_Pain localised to other parts of lower abdomen	888	0	1	0
889_R10.4_Other and unspecified abdominal pain	889	0	1	0
890_R11_Nausea and vomiting	890	0	0	0
891_R12_Heartburn	891	0	0	0
892_R13_Dysphagia	892	0	0	0
893_R14_Flatulence and related conditions	893	0	0	0
894_R15_Faecal incontinence	894	0	1	0
895_R16.0_Hepatomegaly, not elsewhere classified	895	0	1	0
896_R16.1_Splenomegaly, not elsewhere classified	896	0	1	0
897_R17_Unspecified jaundice	897	0	1	1
898_R18_Ascites	898	0	1	1
899_R19.0_Intra-abdominal and pelvic swelling, mass and lump	899	0	1	1
900_R19.8_Other specified symptoms and signs involving the digestive system and abdomen	900	0	0	0
901_R20.2_Paraesthesia of skin	901	0	1	0
902_R20.8_Other and unspecified disturbances of skin sensation	902	0	1	0
903_R21_Rash and other nonspecific skin eruption	903	0	0	0
904_R22.0_Localised swelling, mass and lump, head	904	0	0	0
905_R22.9_Localised swelling, mass and lump, unspecified	905	0	0	0
906_R23.0_Cyanosis	906	0	1	1
907_R23.1_Pallor	907	0	1	0
908_R23.3_Spontaneous ecchymoses	908	0	0	0
909_R23.4_Changes in skin texture	909	0	0	0
910_R25.2_Cramp and spasm	910	0	0	0
911_R25.8_Other and unspecified abnormal involuntary movements	911	0	1	1
912_R26.2_Difficulty in walking, not elsewhere classified	912	0	0	0
913_R26.8_Other and unspecified abnormalities of gait and mobility	913	0	0	0
914_R29.89_Other and unspecified symptoms and signs involving the musculoskeletal system	914	0	0	0
915_R30.0_Dysuria	915	0	0	0
916_R31_Unspecified haematuria	916	0	0	0
917_R32_Unspecified urinary incontinence	917	0	0	0
918_R33_Retention of urine	918	0	0	0
919_R34_Anuria and oliguria	919	0	1	1
920_R35_Polyuria	920	0	0	0
921_R36_Urethral discharge	921	0	0	0
922_R39.1_Other difficulties with micturition	922	0	0	0
923_R40.0_Somnolence	923	0	0	0
924_R40.1_Stupor	924	0	1	1
925_R40.2_Coma, unspecified	925	0	1	1
926_R42_Dizziness and giddiness	926	0	1	0
927_R44.3_Hallucinations, unspecified	927	1	1	1
928_R45.5_Hostility	928	0	1	1
929_R45.81_Suicidal ideation	929	1	1	1
930_R45.89_Other symptoms and signs involving emotional state	930	0	0	0
931_R47.0_Dysphasia and aphasia	931	0	1	1
932_R47.8_Other and unspecified speech disturbances	932	0	1	1
933_R49.1_Aphonia	933	0	1	1
934_R49.8_Other and unspecified voice disturbances	934	0	0	0
935_R50.9_Fever, unspecified	935	0	0	0
936_R51_Headache	936	0	0	0
937_R52.2_Other chronic pain	937	0	0	0
938_R53_Malaise and fatigue	938	0	0	0
939_R55_Syncope and collapse	939	0	1	1
940_R56.0_Febrile convulsions	940	1	1	1
941_R56.8_Other and unspecified convulsions	941	1	1	1
942_R57.1_Hypovolaemic shock	942	1	1	1
943_R57.8_Other shock	943	1	1	1
944_R57.9_Shock, unspecified	944	1	1	1
945_R58_Haemorrhage, not elsewhere classified	945	1	1	1
946_R59.0_Localised enlarged lymph nodes	946	0	0	0
947_R59.9_Enlarged lymph nodes, unspecified	947	0	0	0
948_R60.0_Localised oedema	948	0	0	0
949_R60.9_Oedema, unspecified	949	0	0	0
950_R61.9_Hyperhidrosis, unspecified	950	0	0	0
951_R62.9_Lack of expected normal physiological development, unspecified	951	0	1	0
952_R63.0_Anorexia	952	0	0	0
953_R63.3_Feeding difficulties and mismanagement	953	0	0	0
954_R63.4_Abnormal weight loss	954	0	1	0
955_R63.5_Abnormal weight gain	955	0	1	0
956_R64_Cachexia	956	0	1	0
957_R68.1_Nonspecific symptoms peculiar to infancy	957	0	0	0
958_R68.8_Other specified general symptoms and signs	958	0	0	0
959_R69_Unknown and unspecified causes of morbidity	959	0	0	0
960_R78.0_Finding of alcohol in blood	960	0	1	0
961_R79.8_Other specified abnormal findings of blood chemistry	961	0	0	0
962_R80_Isolated proteinuria	962	0	0	0
963_R82.1_Myoglobinuria	963	0	0	0
964_R94.3_Abnormal results of cardiovascular function studies	964	1	1	1
965_R96.1_Death occurring less than 24 hours from onset of symptoms, not otherwise explained	965	1	1	1
966_R99_Other ill-defined and unspecified causes of mortality	966	0	1	1
967_S00.01_Superficial injury of scalp, abrasion	967	0	0	0
968_S00.02_Superficial injury of scalp, blister	968	0	0	0
969_S00.03_Superficial injury of scalp, insect bite	969	0	0	0
970_S00.04_Superficial injury of scalp, superficial foreign body (splinter)	970	0	0	0
971_S00.05_Superficial injury of scalp, contusion	971	0	0	0
972_S00.08_Superficial injury of scalp, other	972	0	0	0
973_S00.1_Contusion of eyelid and periocular area	973	0	0	0
974_S00.28_Other superficial injuries of eyelid and periocular area, other	974	0	0	0
975_S01.0_Open wound of scalp	975	0	0	0
976_S01.1_Open wound of eyelid and periocular area	976	0	0	0
977_S01.20_Open wound of nose, part unspecified	977	0	0	0
978_S01.30_Open wound of external ear, part unspecified	978	0	0	0
979_S01.50_Open wound of mouth, part unspecified	979	0	0	0
980_S01.51_Open wound of lip	980	0	0	0
981_S01.54_Open wound of tongue and floor of mouth	981	1	0	0
982_S01.81_Open wound (of any part of head) communicating with a fracture	982	1	0	1
983_S01.88_Open wound of other parts of head	983	0	0	0
984_S02.0_Fracture of vault of skull	984	1	1	1
985_S02.1_Fracture of base of skull	985	1	1	1
986_S02.2_Fracture of nasal bones	986	0	0	0
987_S02.3_Fracture of orbital floor	987	1	1	1
988_S02.4_Fracture of malar and maxillary bones	988	1	1	1
989_S02.5_Fracture of tooth	989	0	1	0
990_S02.60_Fracture of mandible, part unspecified	990	1	1	1
991_S02.8_Fractures of other skull and facial bones	991	1	1	1
992_S02.9_Fracture of skull and facial bones, part unspecified	992	1	1	1
993_S03.4_Sprain and strain of jaw	993	0	0	0
994_S04.2_Injury of trochlear nerve	994	0	1	1
995_S04.5_Injury of facial nerve	995	0	1	1
996_S04.6_Injury of acoustic nerve	996	0	1	1
997_S05.0_Injury of conjunctiva and corneal abrasion without mention of foreign body	997	0	0	0
998_S05.1_Contusion of eyeball and orbital tissues	998	0	1	1
999_S05.2_Ocular laceration and rupture with prolapse or loss of intraocular tissue	999	1	1	1
1000_S05.3_Ocular laceration without prolapse or loss of intraocular tissue	1000	1	1	1
1001_S05.5_Penetrating wound of eyeball with foreign body	1001	1	1	1
1002_S05.6_Penetrating wound of eyeball without foreign body	1002	1	1	1
1003_S05.8_Other injuries of eye and orbit	1003	0	1	0
1004_S06.01_Loss of consciousness of unspecified duration	1004	1	1	1
1005_S06.02_Loss of consciousness of brief duration [less than 30 minutes]	1005	1	1	1
1006_S06.03_Loss of consciousness of moderate duration [30 minutes to 24 hours]	1006	1	1	1
1007_S06.5_Traumatic subdural haemorrhage	1007	1	1	1
1008_S06.6_Traumatic subarachnoid haemorrhage	1008	1	1	1
1009_S06.8_Other intracranial injuries	1009	1	1	1
1010_S07.0_Crushing injury of face	1010	1	1	1
1011_S07.8_Crushing injury of other parts of head	1011	1	1	1
1012_S09.2_Traumatic rupture of ear drum	1012	1	0	0
1013_S09.9_Unspecified injury of head	1013	0	1	0
1014_S10.0_Contusion of throat	1014	1	0	0
1015_S11.21_Open wound of pharynx	1015	1	1	1
1016_S11.88_Open wound of other parts of neck	1016	1	1	1
1017_S12.8_Fracture of other parts of neck	1017	1	1	1
1018_S12.9_Fracture of neck, part unspecified	1018	1	1	1
1019_S13.10_Dislocation of cervical vertebra, level unspecified	1019	1	1	1
1020_S13.4_Sprain and strain of cervical spine	1020	0	0	0
1021_S14.10_Injury of cervical spinal cord, unspecified	1021	0	1	1
1022_S17.0_Crushing injury of larynx and trachea	1022	1	1	1
1023_S17.9_Crushing injury of neck, part unspecified	1023	1	1	1
1024_S19.9_Unspecified injury of neck	1024	0	1	0
1025_S20.11_Other and unspecified superficial injuries of breast, abrasion	1025	0	0	0
1026_S20.13_Other and unspecified superficial injuries of breast, insect bite	1026	0	0	0
1027_S20.14_Other and unspecified superficial injuries of breast, superficial foreign body (splinter)	1027	0	0	0
1028_S20.18_Other and unspecified superficial injuries of breast, other	1028	0	0	0
1029_S20.2_Contusion of thorax	1029	0	0	0
1030_S21.1_Open wound of front wall of thorax	1030	1	0	0
1031_S21.2_Open wound of back wall of thorax	1031	1	0	0
1032_S22.00_Fracture of thoracic vertebra, level unspecified	1032	1	1	1
1033_S22.2_Fracture of sternum	1033	0	1	1
1034_S22.32_Fracture of one rib, other than first rib	1034	0	0	0
1035_S22.5_Flail chest	1035	1	1	1
1036_S23.3_Sprain and strain of thoracic spine	1036	0	0	0
1037_S23.4_Sprain and strain of ribs and sternum	1037	0	0	0
1038_S23.5_Sprain and strain of other and unspecified parts of thorax	1038	0	0	0
1039_S27.0_Traumatic pneumothorax	1039	1	1	1
1040_S27.1_Traumatic haemothorax	1040	1	1	1
1041_S27.38_Other and unspecified injuries of lung	1041	0	1	1
1042_S27.9_Injury of unspecified intrathoracic organ	1042	0	1	1
1043_S30.0_Contusion of lower back and pelvis	1043	0	0	0
1044_S30.1_Contusion of abdominal wall	1044	0	0	0
1045_S31.0_Open wound of lower back and pelvis	1045	1	0	0
1046_S31.1_Open wound of abdominal wall	1046	1	0	0
1047_S31.2_Open wound of penis	1047	1	0	0
1048_S31.3_Open wound of scrotum and testes	1048	1	0	0
1049_S32.00_Fracture of lumbar vertebra, level unspecified	1049	0	1	0
1050_S32.4_Fracture of acetabulum	1050	1	1	1
1051_S32.5_Fracture of pubis	1051	1	1	1
1052_S32.83_Fracture of pelvis, part unspecified	1052	1	1	1
1053_S33.7_Sprain and strain of other and unspecified parts of lumbar spine and pelvis	1053	0	0	0
1054_S34.3_Injury of cauda equina	1054	1	1	1
1055_S34.4_Injury of lumbosacral plexus	1055	1	1	1
1056_S36.01_Haematoma of spleen	1056	1	1	1
1057_S36.04_Massive parenchymal disruption of spleen	1057	1	1	1
1058_S36.10_Injury of liver, unspecified	1058	1	1	1
1059_S36.50_Injury of colon, part unspecified	1059	1	1	1
1060_S37.00_Injury of kidney, unspecified	1060	1	1	1
1061_S38.1_Crushing injury of other and unspecified parts of abdomen, lower back and pelvis	1061	1	1	1
1062_S40.0_Contusion of shoulder and upper arm	1062	0	0	0
1063_S40.81_Abrasion of shoulder and upper arm	1063	0	0	0
1064_S40.83_Insect bite of shoulder and upper arm	1064	0	0	0
1065_S40.88_Other superficial injuries of shoulder and upper arm	1065	0	0	0
1066_S41.0_Open wound of shoulder	1066	0	0	0
1067_S42.00_Fracture of clavicle, part unspecified	1067	0	0	0
1068_S42.10_Fracture of scapula, part unspecified	1068	0	1	1
1069_S42.20_Fracture of upper end of humerus, part unspecified	1069	0	0	0
1070_S42.3_Fracture of shaft of humerus	1070	0	0	0
1071_S42.40_Fracture of lower end of humerus, part unspecified	1071	0	0	0
1072_S42.41_Supracondylar fracture of humerus	1072	0	0	0
1073_S43.00_Dislocation of shoulder, unspecified	1073	0	1	1
1074_S43.1_Dislocation of acromioclavicular joint	1074	0	0	0
1075_S43.2_Dislocation of sternoclavicular joint	1075	0	0	0
1076_S43.3_Dislocation of other and unspecified parts of shoulder girdle	1076	0	0	0
1077_S43.4_Sprain and strain of shoulder joint	1077	0	0	0
1078_S43.5_Sprain and strain of acromioclavicular joint	1078	0	0	0
1079_S43.6_Sprain and strain of sternoclavicular joint	1079	0	0	0
1080_S43.7_Sprain and strain of other and unspecified parts of shoulder girdle	1080	0	0	0
1081_S44.1_Injury of median nerve at upper arm level	1081	1	1	1
1082_S44.2_Injury of radial nerve at upper arm level	1082	1	1	1
1083_S44.3_Injury of axillary nerve	1083	1	1	1
1084_S44.5_Injury of cutaneous sensory nerve at shoulder and upper arm level	1084	1	1	1
1085_S45.9_Injury of unspecified blood vessel at shoulder and upper arm level	1085	1	1	1
1086_S46.2_Injury of muscle and tendon of other parts of biceps	1086	0	0	0
1087_S46.8_Injury of other muscles and tendons at shoulder and upper arm level	1087	0	0	0
1088_S49.9_Unspecified injury of shoulder and upper arm	1088	0	0	0
1089_S50.0_Contusion of elbow	1089	0	0	0
1090_S50.1_Contusion of other and unspecified parts of forearm	1090	0	0	0
1091_S50.81_Abrasion of forearm	1091	0	0	0
1092_S50.82_Blister of forearm	1092	0	0	0
1093_S50.83_Insect bite of forearm	1093	0	0	0
1094_S50.84_Superficial foreign body (splinter) of forearm	1094	0	0	0
1095_S50.88_Other superficial injuries of forearm	1095	0	0	0
1096_S51.88_Open wound of other parts of forearm	1096	0	0	0
1097_S51.9_Open wound of forearm, part unspecified	1097	0	0	0
1098_S52.00_Fracture of upper end of ulna, part unspecified	1098	0	0	0
1099_S52.10_Fracture of upper end of radius, part unspecified	1099	0	0	0
1100_S52.20_Fracture of shaft of ulna, part unspecified	1100	0	0	0
1101_S52.30_Fracture of shaft of radius, part unspecified	1101	0	0	0
1102_S52.4_Fracture of shafts of both ulna and radius	1102	0	0	0
1103_S52.50_Fracture of lower end of radius, unspecified	1103	0	0	0
1104_S52.6_Fracture of lower end of both ulna and radius	1104	0	0	0
1105_S52.8_Fracture of other parts of forearm	1105	0	0	0
1106_S52.9_Fracture of forearm, part unspecified	1106	0	0	0
1107_S53.0_Dislocation of radial head	1107	0	1	1
1108_S53.10_Dislocation of elbow, unspecified	1108	0	1	1
1109_S53.18_Other dislocation of elbow	1109	0	1	1
1110_S53.40_Sprain and strain of elbow, part unspecified	1110	0	0	0
1111_S56.2_Injury of other flexor muscle and tendon at forearm level	1111	0	0	0
1112_S56.5_Injury of other extensor muscle and tendon at forearm level	1112	0	0	0
1113_S57.9_Crushing injury of forearm, part unspecified	1113	1	1	1
1114_S59.9_Unspecified injury of forearm	1114	0	0	0
1115_S60.0_Contusion of finger(s) without damage to nail	1115	0	0	0
1116_S60.1_Contusion of finger(s) with damage to nail	1116	0	0	0
1117_S60.81_Abrasion of wrist and hand	1117	0	0	0
1118_S60.82_Blister of wrist and hand	1118	0	0	0
1119_S60.83_Insect bite of wrist and hand	1119	0	0	0
1120_S60.84_Superficial foreign body (splinter) of wrist and hand	1120	0	0	0
1121_S60.88_Other superficial injuries of wrist and hand	1121	0	0	0
1122_S61.0_Open wound of finger(s) without damage to nail	1122	0	0	0
1123_S61.81_Open wound (of any part of wrist and hand) communicating with a fracture	1123	1	1	1
1124_S61.82_Open wound (of any part of wrist and hand) communicating with a dislocation	1124	1	1	1
1125_S62.0_Fracture of navicular [scaphoid] bone of hand	1125	0	0	0
1126_S62.10_Fracture of carpal bone, unspecified	1126	0	0	0
1127_S62.30_Fracture of other metacarpal bone(s), part unspecified	1127	0	0	0
1128_S62.50_Fracture of thumb, part unspecified	1128	0	0	0
1129_S63.04_Dislocation of carpometacarpal (joint)	1129	0	0	0
1130_S63.10_Dislocation of finger, part unspecified	1130	0	0	0
1131_S63.11_Dislocation of metacarpophalangeal (joint)	1131	0	0	0
1132_S63.50_Sprain and strain of wrist, part unspecified	1132	0	0	0
1133_S63.61_Sprain and strain of metacarpophalangeal (joint)	1133	0	0	0
1134_S63.68_Sprain and strain of other parts of finger	1134	0	0	0
1135_S63.7_Sprain and strain of other and unspecified parts of hand	1135	0	0	0
1136_S64.0_Injury of ulnar nerve at wrist and hand level	1136	1	0	1
1137_S64.4_Injury of digital nerve of other finger	1137	1	0	1
1138_S64.9_Injury of unspecified nerve at wrist and hand level	1138	1	0	1
1139_S66.1_Injury of flexor muscle and tendon of other finger at wrist and hand level	1139	1	0	1
1140_S67.0_Crushing injury of thumb and other finger(s)	1140	1	0	0
1141_S67.8_Crushing injury of other and unspecified parts of wrist and hand	1141	1	0	0
1142_S68.0_Traumatic amputation of thumb (complete)(partial)	1142	1	1	1
1143_S68.1_Traumatic amputation of other single finger (complete)(partial)	1143	1	1	1
1144_S69.8_Other specified injuries of wrist and hand	1144	0	0	0
1145_S69.9_Unspecified injury of wrist and hand	1145	0	0	0
1146_S70.1_Contusion of thigh	1146	0	0	0
1147_S70.81_Abrasion of hip and thigh	1147	0	0	0
1148_S70.82_Blister of hip and thigh	1148	0	0	0
1149_S70.83_Insect bite of hip and thigh	1149	0	0	0
1150_S70.84_Superficial foreign body (splinter) of hip and thigh	1150	0	0	0
1151_S70.88_Other superficial injuries of hip and thigh	1151	0	0	0
1152_S71.0_Open wound of hip	1152	0	0	0
1153_S72.00_Fracture of neck of femur, part unspecified	1153	1	1	1
1154_S72.01_Fracture of intracapsular section of femur	1154	1	1	1
1155_S72.10_Fracture of trochanteric section of femur, unspecified	1155	1	1	1
1156_S72.3_Fracture of shaft of femur	1156	1	1	1
1157_S72.40_Fracture of lower end of femur, part unspecified	1157	1	1	1
1158_S72.9_Fracture of femur, part unspecified	1158	1	1	1
1159_S73.00_Dislocation of hip, unspecified	1159	1	1	1
1160_S73.10_Sprain and strain of hip, part unspecified	1160	0	0	0
1161_S79.9_Unspecified injury of hip and thigh	1161	0	0	0
1162_S80.1_Contusion of other and unspecified parts of lower leg	1162	0	0	0
1163_S81.0_Open wound of knee	1163	0	0	0
1164_S81.88_Open wound of other parts of lower leg	1164	0	0	0
1165_S82.0_Fracture of patella	1165	1	0	0
1166_S82.18_Other fracture of upper end of tibia	1166	1	0	0
1167_S82.28_Other fracture of shaft of tibia	1167	1	0	0
1168_S82.38_Other fracture of lower end of tibia	1168	1	0	0
1169_S82.41_Fracture of upper end of fibula	1169	0	0	0
1170_S82.42_Fracture of shaft of fibula	1170	0	0	0
1171_S82.5_Fracture of medial malleolus	1171	0	0	0
1172_S82.6_Fracture of lateral malleolus	1172	0	0	0
1173_S82.81_Bimalleolar fracture, ankle	1173	0	1	1
1174_S82.82_Trimalleolar fracture, ankle	1174	0	1	1
1175_S82.88_Fracture of other parts of lower leg	1175	0	0	0
1176_S83.0_Dislocation of patella	1176	1	0	0
1177_S83.10_Dislocation of knee, unspecified	1177	1	1	1
1178_S83.2_Tear of meniscus, current	1178	0	0	0
1179_S83.3_Tear of articular cartilage of knee, current	1179	0	0	0
1180_S83.41_Sprain and strain of lateral collateral ligament	1180	0	0	0
1181_S83.44_Rupture of medial collateral ligament	1181	0	0	0
1182_S83.6_Sprain and strain of other and unspecified parts of knee	1182	0	0	0
1183_S86.1_Injury of other muscle(s) and tendon(s) of posterior muscle group at lower leg level	1183	0	0	0
1184_S86.8_Injury of other muscles and tendons at lower leg level	1184	0	0	0
1185_S87.0_Crushing injury of knee	1185	1	0	0
1186_S87.8_Crushing injury of other and unspecified parts of lower leg	1186	1	0	0
1187_S88.1_Traumatic amputation at level between knee and ankle	1187	1	1	1
1188_S89.8_Other specified injuries of lower leg	1188	0	0	0
1189_S89.9_Unspecified injury of lower leg	1189	0	0	0
1190_S90.1_Contusion of toe(s) without damage to nail	1190	0	0	0
1191_S90.2_Contusion of toe(s) with damage to nail	1191	0	0	0
1192_S90.3_Contusion of other and unspecified parts of foot	1192	0	0	0
1193_S90.81_Abrasion of ankle and foot	1193	0	0	0
1194_S90.82_Blister of ankle and foot	1194	0	0	0
1195_S90.83_Insect bite of ankle and foot	1195	0	0	0
1196_S90.84_Superficial foreign body (splinter) of ankle and foot	1196	0	0	0
1197_S90.88_Other superficial injuries of ankle and foot	1197	0	0	0
1198_S91.2_Open wound of toe(s) with damage to nail	1198	0	0	0
1199_S91.3_Open wound of other parts of foot	1199	0	0	0
1200_S92.0_Fracture of calcaneus	1200	0	0	0
1201_S92.3_Fracture of metatarsal bone	1201	0	0	0
1202_S92.4_Fracture of great toe	1202	0	0	0
1203_S92.9_Fracture of foot, unspecified	1203	0	0	0
1204_S93.0_Dislocation of ankle joint	1204	0	1	1
1205_S93.10_Dislocation of toe(s), unspecified	1205	0	0	0
1206_S93.30_Dislocation of foot, part unspecified	1206	0	0	0
1207_S93.40_Sprain and strain of ankle, part unspecified	1207	0	0	0
1208_S93.48_Sprain and strain of other parts of ankle	1208	0	0	0
1209_S93.5_Sprain and strain of toe(s)	1209	0	0	0
1210_S93.6_Sprain and strain of other and unspecified parts of foot	1210	0	0	0
1211_S97.0_Crushing injury of ankle	1211	0	1	0
1212_S97.1_Crushing injury of toe(s)	1212	0	0	0
1213_S97.8_Crushing injury of other parts of ankle and foot	1213	0	0	0
1214_S98.1_Traumatic amputation of one toe	1214	1	1	1
1215_S99.8_Other specified injuries of ankle and foot	1215	0	0	0
1216_T00.0_Superficial injuries involving head with neck	1216	0	0	0
1217_T00.9_Multiple superficial injuries, unspecified	1217	0	0	0
1218_T01.2_Open wounds involving multiple regions of upper limb(s)	1218	0	0	0
1219_T02.90_Multiple fractures, unspecified, closed	1219	0	0	0
1220_T02.91_Multiple fractures, unspecified, open	1220	1	1	1
1221_T04.2_Crushing injuries involving multiple regions of upper limb(s)	1221	1	1	1
1222_T04.9_Multiple crushing injuries, unspecified	1222	1	1	1
1223_T06.2_Injuries of nerves involving multiple body regions	1223	1	1	1
1224_T08.0_Fracture of spine, level unspecified, closed	1224	1	1	1
1225_T09.05_Contusion of trunk, level unspecified	1225	0	0	0
1226_T09.2_Dislocation, sprain and strain of unspecified joint and ligament of trunk	1226	0	0	0
1227_T09.3_Injury of spinal cord, level unspecified	1227	1	1	1
1228_T11.05_Contusion of upper limb, level unspecified	1228	0	0	0
1229_T13.1_Open wound of lower limb, level unspecified	1229	0	0	0
1230_T14.05_Contusion of unspecified body region	1230	0	0	0
1231_T14.21_Fracture of unspecified body region, open	1231	1	0	1
1232_T14.3_Dislocation, sprain and strain of unspecified body region	1232	0	0	0
1233_T14.6_Injury of muscles and tendons of unspecified body region	1233	0	0	0
1234_T14.8_Other injuries of unspecified body region	1234	0	0	0
1235_T14.9_Injury, unspecified	1235	0	0	0
1236_T15.0_Foreign body in cornea	1236	0	0	0
1237_T15.1_Foreign body in conjunctival sac	1237	0	1	0
1238_T15.8_Foreign body in other and multiple parts of external eye	1238	0	0	0
1239_T16_Foreign body in ear	1239	0	0	0
1240_T17.0_Foreign body in nasal sinus	1240	0	0	0
1241_T17.2_Foreign body in pharynx	1241	1	1	1
1242_T17.3_Foreign body in larynx	1242	1	1	1
1243_T17.9_Foreign body in respiratory tract, part unspecified	1243	1	1	1
1244_T18.0_Foreign body in mouth	1244	0	0	0
1245_T18.1_Foreign body in oesophagus	1245	1	1	1
1246_T18.2_Foreign body in stomach	1246	1	1	1
1247_T18.9_Foreign body in alimentary tract, part unspecified	1247	1	1	1
1248_T19.2_Foreign body in vulva and vagina	1248	0	0	0
1249_T19.3_Foreign body in uterus [any part]	1249	1	1	1
1250_T20.0_Burn of unspecified thickness of head and neck	1250	0	0	0
1251_T20.1_Erythema of head and neck	1251	0	0	0
1252_T20.2_Partial thickness [blisters, epidermal loss] burn of head and neck	1252	0	0	0
1253_T21.00_Burn of unspecified thickness of trunk, unspecified site	1253	0	0	0
1254_T21.20_Partial thickness [blisters, epidermal loss] burn of trunk, unspecified site	1254	0	0	0
1255_T22.00_Burn of unspecified thickness of shoulder and upper limb, except wrist and hand, unspecified site	1255	0	0	0
1256_T22.10_Erythema of shoulder and upper limb, except wrist and hand, unspecified site	1256	0	0	0
1257_T22.20_Partial thickness [blisters, epidermal loss] burn of shoulder and upper limb, except wrist and hand, unspecified site	1257	0	0	0
1258_T23.0_Burn of unspecified thickness of wrist and hand	1258	0	0	0
1259_T23.1_Erythema of wrist and hand	1259	0	0	0
1260_T23.2_Partial thickness [blisters, epidermal loss] burn of wrist and hand	1260	0	0	0
1261_T23.3_Full thickness burn of wrist and hand	1261	1	0	0
1262_T24.0_Burn of unspecified thickness of hip and lower limb, except ankle and foot	1262	0	0	0
1263_T24.1_Erythema of hip and lower limb, except ankle and foot	1263	0	0	0
1264_T24.2_Partial thickness [blisters, epidermal loss] burn of hip and lower limb, except ankle and foot	1264	0	0	0
1265_T24.3_Full thickness burn of hip and lower limb, except ankle and foot	1265	1	0	0
1266_T25.0_Burn of unspecified thickness of ankle and foot	1266	0	0	0
1267_T26.0_Burn of eyelid and periocular area	1267	1	0	0
1268_T26.1_Burn of cornea and conjunctival sac	1268	1	0	1
1269_T26.4_Burn of eye and adnexa, part unspecified	1269	1	0	1
1270_T29.0_Burns of multiple regions, unspecified thickness	1270	1	0	0
1271_T29.1_Burns of multiple regions, no more than erythema burns mentioned	1271	0	0	0
1272_T29.2_Burns of multiple regions, no more than partial thickness burns mentioned	1272	1	0	0
1273_T29.3_Burns of multiple regions, at least one burn of full thickness mentioned	1273	1	0	0
1274_T30.0_Burn of unspecified body region, unspecified thickness	1274	0	0	0
1275_T30.1_Erythema, body region unspecified	1275	0	0	0
1276_T30.2_Burn of partial thicknes, body region unspecified	1276	0	0	0
1277_T33.8_Superficial frostbite of ankle and foot	1277	1	0	0
1278_T38.3_Insulin and oral hypoglycaemic [antidiabetic] drugs	1278	0	0	0
1279_T39.2_Pyrazolone derivatives	1279	0	0	0
1280_T39.4_Antirheumatics, not elsewhere classified	1280	0	0	0
1281_T40.0_Opium	1281	0	0	0
1282_T40.4_Other synthetic narcotics	1282	0	0	0
1283_T40.7_Cannabis (derivatives)	1283	0	0	0
1284_T41.3_Local anaesthetics	1284	0	0	0
1285_T42.4_Benzodiazepines	1285	0	0	0
1286_T42.6_Other antiepileptic and sedative-hypnotic drugs	1286	0	0	0
1287_T43.0_Tricyclic and tetracyclic antidepressants	1287	0	0	0
1288_T43.60_Poisoning by unspecified psychostimulants with potential for use disorder	1288	1	1	1
1289_T43.9_Psychotropic drug, unspecified	1289	0	0	0
1290_T44.3_Other parasympatholytics [anticholinergics and antimuscarinics] and spasmolytics, not elsewhere classified	1290	0	0	0
1291_T45.0_Antiallergic and antiemetic drugs	1291	0	0	0
1292_T45.1_Antineoplastic and immunosuppressive drugs	1292	0	0	0
1293_T45.4_Iron and its compounds	1293	0	0	0
1294_T45.5_Anticoagulants	1294	0	0	0
1295_T45.8_Other primarily systemic and haematological agents	1295	0	0	0
1296_T46.2_Other antidysrhythmic drugs, not elsewhere classified	1296	0	0	0
1297_T46.5_Other antihypertensive drugs, not elsewhere classified	1297	0	0	0
1298_T46.9_Other and unspecified agents primarily affecting the cardiovascular system	1298	0	0	0
1299_T47.8_Other agents primarily affecting the gastrointestinal system	1299	0	0	0
1300_T49.8_Other topical agents	1300	0	0	0
1301_T50.3_Electrolytic, caloric and water-balance agents	1301	0	0	0
1302_T50.4_Drugs affecting uric acid metabolism	1302	0	0	0
1303_T50.9_Other and unspecified drugs, medicaments and biological substances	1303	0	0	0
1304_T51.0_Ethanol	1304	0	0	0
1305_T51.8_Other alcohols	1305	0	0	0
1306_T52.0_Petroleum products	1306	0	0	0
1307_T54.3_Corrosive alkalis and alkali-like substances	1307	0	0	0
1308_T54.9_Corrosive substance, unspecified	1308	0	0	0
1309_T57.8_Other specified inorganic substances	1309	0	0	0
1310_T58_Toxic effect of carbon monoxide	1310	0	1	0
1311_T59.8_Other specified gases, fumes and vapours	1311	0	0	0
1312_T59.9_Gases, fumes and vapours, unspecified	1312	0	0	0
1313_T60.4_Rodenticides	1313	0	0	0
1314_T63.0_Snake venom	1314	1	1	1
1315_T63.3_Venom of spider	1315	0	0	0
1316_T63.4_Venom of other arthropods	1316	0	0	0
1317_T63.6_Toxic effect of contact with other marine animals	1317	0	1	0
1318_T63.9_Toxic effect of contact with unspecified venomous animal	1318	0	1	0
1319_T66_Unspecified effects of radiation	1319	0	0	0
1320_T67.0_Heatstroke and sunstroke	1320	0	0	0
1321_T67.1_Heat syncope	1321	0	0	0
1322_T67.2_Heat cramp	1322	0	0	0
1323_T67.5_Heat exhaustion, unspecified	1323	0	0	0
1324_T68_Hypothermia	1324	0	0	0
1325_T69.9_Effect of reduced temperature, unspecified	1325	0	0	0
1326_T71_Asphyxiation	1326	1	1	1
1327_T74.9_Maltreatment syndrome, unspecified	1327	0	0	0
1328_T75.1_Drowning and nonfatal submersion	1328	1	1	1
1329_T75.3_Motion sickness	1329	0	0	0
1330_T75.4_Effects of electric current	1330	0	0	0
1331_T75.8_Other specified effects of external causes	1331	0	0	0
1332_T78.0_Anaphylactic shock due to adverse food reaction	1332	1	1	1
1333_T78.1_Other adverse food reactions, not elsewhere classified	1333	0	0	0
1334_T78.2_Anaphylactic shock, unspecified	1334	1	1	1
1335_T78.3_Angioneurotic oedema	1335	0	0	0
1336_T78.4_Allergy, unspecified	1336	0	0	0
1337_T79.3_Post traumatic wound infection, not elsewhere classified	1337	0	0	0
1338_T79.4_Traumatic shock	1338	1	1	1
1339_T79.8_Other early complications of trauma	1339	1	0	0
1340_T80.2_Infections following infusion, transfusion and therapeutic injection	1340	1	0	0
1341_T80.6_Other serum reactions	1341	1	1	1
1342_T81.0_Haemorrhage and haematoma complicating a procedure, not elsewhere classified	1342	1	0	0
1343_T81.2_Accidental puncture and laceration during a procedure, not elsewhere classified	1343	1	1	1
1344_T81.3_Disruption of operation wound, not elsewhere classified	1344	1	0	1
1345_T81.41_Wound infection following a procedure	1345	0	0	0
1346_T81.8_Other complications of procedures, not elsewhere classified	1346	0	0	0
1347_T81.9_Unspecified complication of procedure	1347	0	0	0
1348_T82.1_Mechanical complication of cardiac electronic device	1348	1	1	1
1349_T82.3_Mechanical complication of other vascular grafts	1349	1	1	1
1350_T82.4_Mechanical complication of vascular dialysis catheter	1350	1	1	1
1351_T82.5_Mechanical complication of other cardiac and vascular devices and implants	1351	1	1	1
1352_T82.7_Infection and inflammatory reaction due to other cardiac and vascular devices, implants and grafts	1352	1	1	1
1353_T83.0_Mechanical complication of urinary (indwelling) catheter	1353	0	0	0
1354_T83.1_Mechanical complication of other urinary devices and implants	1354	0	0	0
1355_T83.8_Other complications of genitourinary prosthetic devices, implants and grafts	1355	0	0	0
1356_T85.5_Mechanical complication of gastrointestinal prosthetic devices, implants and grafts	1356	1	0	1
1357_T85.6_Mechanical complication of other specified internal prosthetic devices, implants and grafts	1357	0	0	0
1358_T85.71_Infection and inflammatory reaction due to peritoneal dialysis catheter	1358	1	1	1
1359_T85.88_Other complications of internal prosthetic device, implant and graft, NEC	1359	0	0	0
1360_T86.1_Kidney transplant failure and rejection	1360	1	1	1
1361_T86.88_Failure and rejection of other transplanted organs and tissues	1361	1	1	1
1362_T88.7_Unspecified adverse effect of drug or medicament	1362	0	0	0
1363_T88.8_Other specified complications of surgical and medical care, not elsewhere classified	1363	0	0	0
1364_T89.01_Open wound with foreign body (with or without infection)	1364	0	0	0
1365_T89.02_Open wound with infection	1365	0	0	0
1366_T92.2_Sequelae of fracture at wrist and hand level	1366	0	0	0
1367_U06.0_Emergency use of U06.0	1367	0	0	0
1368_U07.1_Emergency use of U07.1	1368	0	0	0
1369_U07.2_Coronavirus disease 2019 [COVID-19], virus not identified	1369	0	0	0
1370_U07.7_Emergency use of U07.7	1370	0	0	0
1371_W50_Hit, struck, kicked, twisted, bitten or scratched by another person	1371	0	0	0
1372_W54.0_Bitten by dog	1372	0	0	0
1373_W55.8_Bitten or struck by other specified mammal	1373	0	0	0
1374_W59.0_Bitten or crushed by nonvenomous snake	1374	0	0	0
1375_W64_Exposure to other and unspecified animate mechanical forces	1375	0	0	0
1376_X99.09_Assault by knife, unspecified person	1376	0	0	0
1377_X99.19_Assault by razor blade, unspecified person	1377	0	0	0
1378_X99.99_Assault by sharp object, unspecified, unspecified person	1378	0	0	0
1379_Y08.09_Assault by other specified means, unspecified person	1379	0	0	0
1380_Z00.0_General medical examination	1380	0	0	0
1381_Z00.4_General psychiatric examination, not elsewhere classified	1381	0	0	0
1382_Z01.3_Examination of blood pressure	1382	0	0	0
1383_Z01.6_Radiological examination, not elsewhere classified	1383	0	0	0
1384_Z01.7_Laboratory examination	1384	0	0	0
1385_Z01.8_Other specified special examinations	1385	0	0	0
1386_Z02.3_Examination for recruitment to armed forces	1386	0	1	1
1387_Z02.7_Issue of medical certificate	1387	0	0	0
1388_Z02.8_Other examinations for administrative purposes	1388	0	0	0
1389_Z02.9_Examination for administrative purposes, unspecified	1389	0	0	0
1390_Z03.2_Observation for suspected mental and behavioural disorders	1390	1	1	1
1391_Z03.3_Observation for suspected nervous system disorder	1391	1	1	1
1392_Z03.5_Observation for other suspected cardiovascular diseases	1392	1	1	1
1393_Z03.6_Observation for suspected toxic effect from ingested substance	1393	1	0	1
1394_Z03.8_Observation for other suspected diseases and conditions	1394	1	0	0
1395_Z03.9_Observation for suspected disease or condition, unspecified	1395	1	0	0
1396_Z04.2_Examination and observation following work accident	1396	0	0	0
1397_Z04.3_Examination and observation following other accident	1397	0	0	0
1398_Z04.4_Examination and observation following alleged rape and seduction	1398	1	1	1
1399_Z04.5_Examination and observation following other inflicted injury	1399	0	0	0
1400_Z04.6_General psychiatric examination, requested by authority	1400	1	1	1
1401_Z04.8_Examination and observation for other specified reasons	1401	0	0	0
1402_Z09.0_Follow-up examination after surgery for other conditions	1402	0	1	0
1403_Z09.8_Follow-up examination after other treatment for other conditions	1403	0	1	0
1404_Z09.9_Follow-up examination after unspecified treatment for other conditions	1404	0	1	0
1405_Z11.1_Special screening examination for respiratory tuberculosis	1405	0	1	1
1406_Z11.5_Special screening examination for other viral diseases	1406	0	0	0
1407_Z13.8_Special screening examination for other specified diseases and disorders	1407	0	0	0
1408_Z13.9_Special screening examination, unspecified	1408	0	0	0
1409_Z20.1_Contact with and exposure to tuberculosis	1409	0	1	0
1410_Z20.6_Contact with and exposure to human immunodeficiency virus [HIV]	1410	0	0	0
1411_Z21_Asymptomatic human immunodeficiency virus [HIV] infection status	1411	0	0	0
1412_Z25.8_Need for immunisation against other specified single viral diseases	1412	0	0	0
1413_Z26.9_Need for immunisation against unspecified infectious disease	1413	0	0	0
1414_Z30.5_Surveillance of contraceptive device	1414	0	0	0
1415_Z30.8_Other contraceptive management	1415	0	0	0
1416_Z32.0_Pregnancy, not (yet) confirmed	1416	0	1	1
1417_Z33_Pregnant state, incidental	1417	0	1	0
1418_Z36.9_Antenatal screening, unspecified	1418	0	1	1
1419_Z41.8_Other procedures for purposes other than remedying health state	1419	0	1	1
1420_Z43.0_Attention to tracheostomy	1420	1	0	1
1421_Z43.1_Attention to gastrostomy	1421	1	1	1
1422_Z45.0_Adjustment and management of cardiac device	1422	1	1	1
1423_Z45.2_Adjustment and management of vascular access device	1423	1	0	1
1424_Z45.89_Adjustment and management of other implanted devices	1424	1	1	1
1425_Z46.6_Fitting and adjustment of urinary device	1425	1	0	0
1426_Z46.9_Fitting and adjustment of unspecified device	1426	1	0	0
1427_Z47.0_Follow-up care involving removal of fracture plate and other internal fixation device	1427	1	1	1
1428_Z47.8_Other specified orthopaedic follow-up care	1428	1	1	1
1429_Z48.0_Attention to surgical dressings and sutures	1429	0	0	0
1430_Z48.8_Other specified surgical follow-up care	1430	0	0	0
1431_Z49.1_Extracorporeal dialysis	1431	1	1	1
1432_Z49.2_Other dialysis	1432	1	1	1
1433_Z50.9_Care involving use of rehabilitation procedure, unspecified	1433	0	1	1
1434_Z51.5_Palliative care	1434	1	1	1
1435_Z51.60_Desensitisation to allergen, unspecified	1435	1	1	1
1436_Z51.88_Other specified medical care	1436	0	0	0
1437_Z54.9_Convalescence following unspecified treatment	1437	0	0	0
1438_Z57.5_Occupational exposure to toxic agents in other industries	1438	0	0	0
1439_Z57.8_Occupational exposure to other risk-factors	1439	0	0	0
1440_Z59.0_Homelessness	1440	0	1	1
1441_Z59.8_Other problems related to housing and economic circumstances	1441	0	1	1
1442_Z60.0_Problems of adjustment to life-cycle transitions	1442	0	1	0
1443_Z60.2_Living alone	1443	0	1	0
1444_Z61.6_Problems related to alleged physical abuse of child	1444	0	1	1
1445_Z63.4_Disappearance and death of family member	1445	0	1	1
1446_Z64.0_Problems related to unwanted pregnancy	1446	0	1	1
1447_Z65.9_Problem related to unspecified psychosocial circumstances	1447	0	1	1
1448_Z71.1_Person with feared complaint in whom no diagnosis is made	1448	0	0	0
1449_Z71.3_Dietary counselling and surveillance	1449	0	0	0
1450_Z71.8_Other specified counselling	1450	0	0	0
1451_Z71.9_Counselling, unspecified	1451	0	0	0
1452_Z74.0_Need for assistance due to reduced mobility	1452	0	1	0
1453_Z74.2_Need for assistance at home and no other household member able to render care	1453	0	1	0
1454_Z75.19_Person awaiting admission to adequate facility elsewhere, unspecified	1454	0	1	1
1455_Z75.5_Holiday relief care	1455	0	1	1
1456_Z76.0_Issue of repeat prescription	1456	0	0	0
1457_Z76.2_Health supervision and care of other healthy infant and child	1457	0	1	1
1458_Z76.5_Malingerer [conscious simulation]	1458	0	0	0
1459_Z76.8_Persons encountering health services in other specified circumstances	1459	0	0	0
1460_Z86.7_Personal history of diseases of the circulatory system	1460	0	0	0
1461_Z91.1_Personal history of noncompliance with medical treatment and regimen	1461	0	0	0
